# Supplementary material for: Comprehensive analysis of clinical indications and viral strain variants among patients infected with SARS-CoV-2 in Inner Mongolia, China
Source: Virus Genes. 2023 Mar 11;59(3):391–8. doi: 10.1007/s11262-023-01986-0 (PMC10006559; doi:10.1007/s11262-023-01986-0)
Supplement: Supplementary file 1 — Supplementary file1 (XLSX 55 KB) [file 11262_2023_1986_MOESM1_ESM.xlsx]

## Sheet: Sheet1
Virus Strain Name	Accession ID	Data Source	Related ID
hCoV-19/Guangdong/20SF028/2020	NMDC60013009-01	NMDC	EPI_ISL_403936
hCoV-19/Guangdong/20SF629/2020	NMDC60013129-01	NMDC	EPI_ISL_428466
hCoV-19/Guangdong/20SF758/2020	NMDC60013136-01	NMDC	EPI_ISL_428473
hCoV-19/Guangdong/20SF813/2020	NMDC60013139-01	NMDC	EPI_ISL_428476
hCoV-19/Guangzhou/ID006/2020	NMDC60013261	NMDC	null
hCoV-19/Guangzhou/ID015/2020	NMDC60013260	NMDC	null
hCoV-19/Guangzhou/ID026/2020	NMDC60013262	NMDC	null
hCoV-19/Guangzhou/ID032/2020	NMDC60013250	NMDC	null
hCoV-19/Guangzhou/ID048/2020	NMDC60013257	NMDC	null
hCoV-19/Guangzhou/ID056/2020	NMDC60013282	NMDC	null
hCoV-19/Guangzhou/ID059/2020	NMDC60013207	NMDC	null
hCoV-19/Guangzhou/ID099/2020	NMDC60013279	NMDC	null
hCoV-19/Guangzhou/ID104/2020	NMDC60013275	NMDC	null
hCoV-19/Guangzhou/ID112/2020	NMDC60013274	NMDC	null
hCoV-19/Japan/Donner146/2020	BS000822.1	GenBank	EPI_ISL_860166
hCoV-19/Japan/Donner177/2020	BS000852.1	GenBank	EPI_ISL_915370
hCoV-19/Japan/Donner198/2020	BS000870.1	GenBank	EPI_ISL_915388
hCoV-19/Japan/Donner2/2020	BS000686.1	GenBank	EPI_ISL_438947
hCoV-19/Japan/Donner219/2020	BS000891.1	GenBank	EPI_ISL_915409
hCoV-19/Japan/Donner270/2020	BS000942.1	GenBank	EPI_ISL_1973129
hCoV-19/Japan/Donner28/2020	BS000708.1	GenBank	EPI_ISL_438972
hCoV-19/Japan/Donner284/2020	BS000956.1	GenBank	EPI_ISL_1973143
hCoV-19/Japan/Donner313/2020	BS000984.1	GenBank	EPI_ISL_1973171
hCoV-19/Japan/Donner32/2020	BS000712.1	GenBank	EPI_ISL_469290
hCoV-19/Japan/Donner330/2020	BS001001.1	GenBank	EPI_ISL_1973188
hCoV-19/Japan/Donner35/2020	BS000715.1	GenBank	EPI_ISL_469293
hCoV-19/Japan/Donner38/2020	BS000718.1	GenBank	EPI_ISL_469296
hCoV-19/Japan/Donner412/2021	BS001077.1	GenBank	EPI_ISL_1973264
hCoV-19/Japan/Donner413/2021	BS001078.1	GenBank	EPI_ISL_1973265
hCoV-19/Japan/Donner419/2021	BS001083.1	GenBank	EPI_ISL_1973270
hCoV-19/Japan/Donner439/2020	BS001101.1	GenBank	EPI_ISL_1973288
hCoV-19/Japan/Donner443/2020	BS001104.1	GenBank	EPI_ISL_1973291
hCoV-19/Japan/Donner455/2020	BS001115.1	GenBank	EPI_ISL_1973302
hCoV-19/Japan/Donner6/2020	BS000689.1	GenBank	EPI_ISL_438951
hCoV-19/Japan/Donner8/2020	BS000691.1	GenBank	EPI_ISL_438953
hCoV-19/Japan/Donner81/2020	BS000759.1	GenBank	EPI_ISL_644985
hCoV-19/Japan/Donner97/2020	BS000775.1	GenBank	EPI_ISL_860124
hCoV-19/Japan/SZ-NIG-213446/2021	BS001658.1	GenBank	EPI_ISL_8994751
hCoV-19/Japan/SZ-NIG-213514/2021	BS001663.1	GenBank	EPI_ISL_8994756
hCoV-19/Japan/SZ-NIG-214000/2021	BS001809.1	GenBank	EPI_ISL_8994901
hCoV-19/Japan/SZ-NIG-214003/2021	BS001810.1	GenBank	EPI_ISL_8994902
hCoV-19/Japan/SZ-NIG-216219/2022	BS002553.1	GenBank	EPI_ISL_9834136
hCoV-19/Japan/SZ-NIG-216907/2022	BS004084.1	GenBank	EPI_ISL_12603891
hCoV-19/Japan/SZ-NIG-3-C11442/2021	BS002185.1	GenBank	EPI_ISL_8988308
hCoV-19/Japan/SZ-NIG-3-C11525/2021	BS002199.1	GenBank	EPI_ISL_8988322
hCoV-19/Japan/SZ-NIG-3-C12021/2021	BS002250.1	GenBank	EPI_ISL_8988373
hCoV-19/Japan/SZ-NIG-3-C12525/2021	BS002157.1	GenBank	EPI_ISL_8988280
hCoV-19/Japan/SZ-NIG-4-C117/2022	BS002317.1	GenBank	EPI_ISL_9170412
hCoV-19/Japan/SZ-NIG-4-C126/2022	BS002320.1	GenBank	EPI_ISL_9170415
hCoV-19/Japan/SZ-NIG-4-C137/2022	BS002323.1	GenBank	EPI_ISL_9170417
hCoV-19/Japan/SZ-NIG-4-C150/2022	BS002326.1	GenBank	EPI_ISL_9170420
hCoV-19/Japan/SZ-NIG-4-C1672/2022	BS003064.1	GenBank	EPI_ISL_9832769
hCoV-19/Japan/SZ-NIG-4-C1895/2022	BS003089.1	GenBank	EPI_ISL_9832794
hCoV-19/Japan/SZ-NIG-4-C197/2022	BS002333.1	GenBank	EPI_ISL_9170427
hCoV-19/Japan/SZ-NIG-4-C2068/2022	BS003111.1	GenBank	EPI_ISL_9832816
hCoV-19/Japan/SZ-NIG-4-C3551/2022	BS003545.1	GenBank	EPI_ISL_10432232
hCoV-19/Japan/SZ-NIG-4-C3831/2022	BS003825.1	GenBank	EPI_ISL_11536519
hCoV-19/Japan/SZ-NIG-4-C4993/2022	BS003956.1	GenBank	EPI_ISL_11536649
hCoV-19/Japan/SZ-NIG-4-C5087/2022	BS003971.1	GenBank	EPI_ISL_11536664
hCoV-19/Japan/SZ-NIG-4-C5245/2022	BS003996.1	GenBank	EPI_ISL_11536689
hCoV-19/Japan/SZ-NIG-4-C5328/2022	BS004008.1	GenBank	EPI_ISL_11536701
hCoV-19/Japan/SZ-NIG-4-C6060/2022	BS004328.1	GenBank	EPI_ISL_12604368
hCoV-19/Japan/SZ-NIG-4-C6078/2022	BS004334.1	GenBank	EPI_ISL_12604374
hCoV-19/Japan/SZ-NIG-4-C6125/2022	BS004343.1	GenBank	EPI_ISL_12604383
hCoV-19/Japan/SZ-NIG-4-C6267/2022	BS004360.1	GenBank	EPI_ISL_12604400
hCoV-19/Japan/SZ-NIG-4-C630/2022	BS002405.1	GenBank	EPI_ISL_9306730
hCoV-19/Japan/SZ-NIG-Y211022/2021	BS001465.1	GenBank	EPI_ISL_8652203
hCoV-19/Japan/SZ-NIG-Y211373/2021	BS001637.1	GenBank	EPI_ISL_8994730
hCoV-19/Japan/SZ-NIG-Y211491/2021	BS001702.1	GenBank	EPI_ISL_8994795
hCoV-19/Japan/SZ-NIG-Y211898/2021	BS001914.1	GenBank	EPI_ISL_8995006
hCoV-19/Japan/SZ-NIG-Y212060/2021	BS002004.1	GenBank	EPI_ISL_8995094
hCoV-19/Japan/SZ-NIG-Y212216/2021	BS001486.1	GenBank	EPI_ISL_8824728
hCoV-19/Japan/SZ-NIG-Y212225/2021	BS001487.1	GenBank	EPI_ISL_8824729
hCoV-19/Japan/SZ-NIG-Y212247/2022	BS002465.1	GenBank	EPI_ISL_9415104
hCoV-19/Japan/SZ-NIG-Y212304/2022	BS002504.1	GenBank	EPI_ISL_9415168
hCoV-19/Japan/SZ-NIG-Y212356/2022	BS002515.1	GenBank	EPI_ISL_9415181
hCoV-19/Japan/SZ-NIG-Y212359/2021	BS002518.1	GenBank	EPI_ISL_9415117
hCoV-19/Japan/SZ-NIG-Y212373/2022	BS002526.1	GenBank	EPI_ISL_9415184
hCoV-19/Japan/SZ-NIG-Y212448/2022	BS002579.1	GenBank	EPI_ISL_9834162
hCoV-19/Japan/SZ-NIG-Y212450/2022	BS002580.1	GenBank	EPI_ISL_9834163
hCoV-19/Japan/SZ-NIG-Y212567/2022	BS002666.1	GenBank	EPI_ISL_9834250
hCoV-19/Japan/SZ-NIG-Y212701/2022	BS002753.1	GenBank	EPI_ISL_9834338
hCoV-19/Japan/SZ-NIG-Y212877/2022	BS002971.1	GenBank	EPI_ISL_9843537
hCoV-19/Japan/SZ-NIG-Y212914/2022	BS002993.1	GenBank	EPI_ISL_9843559
hCoV-19/Japan/SZ-NIG-Y213059/2022	BS003183.1	GenBank	EPI_ISL_10433390
hCoV-19/Japan/SZ-NIG-Y213062/2022	BS003186.1	GenBank	EPI_ISL_10433393
hCoV-19/Japan/SZ-NIG-Y213334/2022	BS003353.1	GenBank	EPI_ISL_10433560
hCoV-19/Japan/SZ-NIG-Y213351/2022	BS003569.1	GenBank	EPI_ISL_10432105
hCoV-19/Japan/SZ-NIG-Y213472/2022	BS003631.1	GenBank	EPI_ISL_10432167
hCoV-19/Japan/SZ-NIG-Y213527/2022	BS003671.1	GenBank	EPI_ISL_11536365
hCoV-19/Japan/SZ-NIG-Y213782/2022	BS003768.1	GenBank	EPI_ISL_11536462
hCoV-19/Japan/SZ-NIG-Y213900/2022	BS004075.1	GenBank	EPI_ISL_12603882
hCoV-19/Japan/SZ-NIG-Y213906/2022	BS004080.1	GenBank	EPI_ISL_12603887
hCoV-19/Japan/SZ-NIG-Y213922/2022	BS004089.1	GenBank	EPI_ISL_12603896
hCoV-19/Japan/SZ-NIG-Y213991/2022	BS004135.1	GenBank	EPI_ISL_12603942
hCoV-19/Japan/SZ-NIG-Y214011/2022	BS004149.1	GenBank	EPI_ISL_12603956
hCoV-19/Japan/SZ-NIG-Y214016/2022	BS004154.1	GenBank	EPI_ISL_12603961
hCoV-19/Japan/SZ-NIG-Y214039/2022	BS004169.1	GenBank	EPI_ISL_12603976
hCoV-19/Japan/SZ-NIG-Y214057/2022	BS004176.1	GenBank	EPI_ISL_12603983
hCoV-19/Japan/SZ-NIG-Y214079/2022	BS004188.1	GenBank	EPI_ISL_12603995
hCoV-19/Japan/SZ-NIG-Y214094/2022	BS004198.1	GenBank	EPI_ISL_12604005
hCoV-19/Japan/SZ-NIG-Y214103/2022	BS004207.1	GenBank	EPI_ISL_12604014
hCoV-19/Japan/SZ-NIG-Y214119/2022	BS004216.1	GenBank	EPI_ISL_12604023
hCoV-19/Japan/SZ-NIG-Y214139/2022	BS004228.1	GenBank	EPI_ISL_12604035
hCoV-19/Japan/SZ-NIG-Y214141/2022	BS004230.1	GenBank	EPI_ISL_12604037
hCoV-19/Japan/SZ-NIG-Y214142/2022	BS004231.1	GenBank	EPI_ISL_12604038
hCoV-19/Japan/SZ-NIG-Y214146/2022	BS004233.1	GenBank	EPI_ISL_12604040
hCoV-19/Japan/SZ-NIG-Y214151/2022	BS004238.1	GenBank	EPI_ISL_12604045
hCoV-19/Japan/SZ-NIG-Y214154/2022	BS004241.1	GenBank	EPI_ISL_12604048
hCoV-19/Japan/SZ-NIG-Y214155/2022	BS004242.1	GenBank	EPI_ISL_12604049
hCoV-19/Japan/SZ-NIG-Y214160/2022	BS004247.1	GenBank	EPI_ISL_12604054
hCoV-19/Japan/SZ-NIG-Y214162/2022	BS004249.1	GenBank	EPI_ISL_12604056
hCoV-19/Japan/SZ-NIG-Y214169/2022	BS004253.1	GenBank	EPI_ISL_12604060
hCoV-19/Japan/SZ-NIG-Y214184/2022	BS004268.1	GenBank	EPI_ISL_12604075
hCoV-19/Japan/SZ-NIG-Y214192/2022	BS004273.1	GenBank	EPI_ISL_12604080
hCoV-19/Japan/SZ-NIG-Y214210/2022	BS004280.1	GenBank	EPI_ISL_12604087
hCoV-19/Japan/SZ-NIG-Y214217/2022	BS004285.1	GenBank	EPI_ISL_12604092
hCoV-19/Japan/SZ-NIG-Y214221/2022	BS004288.1	GenBank	EPI_ISL_12604095
hCoV-19/Japan/SZ-NIG-Y214225/2022	BS004290.1	GenBank	EPI_ISL_12604097
hCoV-19/Japan/SZ-NIG-Y21964/2021	BS001453.1	GenBank	EPI_ISL_8652191
hCoV-19/Japan/SZ-NIG-Y220015/2022	BS004301.1	GenBank	EPI_ISL_12604108
hCoV-19/Japan/SZ-NIG-Y220022/2022	BS004304.1	GenBank	EPI_ISL_12604111
hCoV-19/Netherlands/Dalen_1363624/2020	LR878225.1	GenBank	EPI_ISL_413568
hCoV-19/Netherlands/Drenthe_2/2020	LR883942.1	GenBank	EPI_ISL_460636
hCoV-19/Netherlands/Drenthe_3/2020	LR883108.1	GenBank	EPI_ISL_460637
hCoV-19/Netherlands/Flevoland_12/2020	LR883036.1	GenBank	EPI_ISL_460835
hCoV-19/Netherlands/Flevoland_18/2020	LR883902.1	GenBank	EPI_ISL_460841
hCoV-19/Netherlands/Flevoland_8/2020	LR883387.1	GenBank	EPI_ISL_460842
hCoV-19/Netherlands/Friesland_11/2020	LR883925.1	GenBank	EPI_ISL_455114
hCoV-19/Netherlands/Friesland_18/2020	LR883162.1	GenBank	EPI_ISL_455121
hCoV-19/Netherlands/Friesland_32/2020	LR883322.1	GenBank	EPI_ISL_460847
hCoV-19/Netherlands/Friesland_41/2020	LR883048.1	GenBank	EPI_ISL_460856
hCoV-19/Netherlands/Gelderland_149/2020	LR883302.1	GenBank	EPI_ISL_460909
hCoV-19/Netherlands/Gelderland_24/2020	LR883507.1	GenBank	EPI_ISL_460924
hCoV-19/Netherlands/Gelderland_32/2020	LR883561.1	GenBank	EPI_ISL_460932
hCoV-19/Netherlands/Gelderland_61/2020	LR883777.1	GenBank	EPI_ISL_460960
hCoV-19/Netherlands/Gelderland_85/2020	LR883898.1	GenBank	EPI_ISL_460984
hCoV-19/Netherlands/Limburg_19/2020	LR883410.1	GenBank	EPI_ISL_461007
hCoV-19/Netherlands/Limburg_30/2020	LR883057.1	GenBank	EPI_ISL_461018
hCoV-19/Netherlands/Limburg_47/2020	LR883593.1	GenBank	EPI_ISL_461035
hCoV-19/Netherlands/Limburg_48/2020	LR883640.1	GenBank	EPI_ISL_461036
hCoV-19/Netherlands/Limburg_50/2020	LR883587.1	GenBank	EPI_ISL_461038
hCoV-19/Netherlands/Limburg_56/2020	LR883678.1	GenBank	EPI_ISL_461044
hCoV-19/Netherlands/Limburg_59/2020	LR883684.1	GenBank	EPI_ISL_461045
hCoV-19/Netherlands/Limburg_61/2020	LR883674.1	GenBank	EPI_ISL_461047
hCoV-19/Netherlands/Limburg_67/2020	LR883215.1	GenBank	EPI_ISL_461052
hCoV-19/Netherlands/Limburg_69/2020	LR883219.1	GenBank	EPI_ISL_461054
hCoV-19/Netherlands/Limburg_7/2020	LR878343.1	GenBank	EPI_ISL_415464
hCoV-19/Netherlands/NA_343/2020	LR883784.1	GenBank	EPI_ISL_455148
hCoV-19/Netherlands/NA_359/2020	LR883961.1	GenBank	EPI_ISL_455163
hCoV-19/Netherlands/NA_361/2020	LR883099.1	GenBank	EPI_ISL_455165
hCoV-19/Netherlands/NA_364/2020	LR883093.1	GenBank	EPI_ISL_455168
hCoV-19/Netherlands/NA_367/2020	LR883103.1	GenBank	EPI_ISL_455171
hCoV-19/Netherlands/NA_371/2020	LR883105.1	GenBank	EPI_ISL_455174
hCoV-19/Netherlands/NA_374/2020	LR883166.1	GenBank	EPI_ISL_455177
hCoV-19/Netherlands/NA_384/2020	LR883229.1	GenBank	EPI_ISL_455186
hCoV-19/Netherlands/NA_408/2020	LR883238.1	GenBank	EPI_ISL_455210
hCoV-19/Netherlands/NA_414/2020	LR883237.1	GenBank	EPI_ISL_455216
hCoV-19/Netherlands/NA_419/2020	LR883300.1	GenBank	EPI_ISL_455221
hCoV-19/Netherlands/NA_430/2020	LR883305.1	GenBank	EPI_ISL_455232
hCoV-19/Netherlands/NA_436/2020	LR883367.1	GenBank	EPI_ISL_455238
hCoV-19/Netherlands/NA_442/2020	LR883371.1	GenBank	EPI_ISL_455244
hCoV-19/Netherlands/NA_443/2020	LR883374.1	GenBank	EPI_ISL_455245
hCoV-19/Netherlands/NA_460/2020	LR883444.1	GenBank	EPI_ISL_455262
hCoV-19/Netherlands/NA_461/2020	LR883489.1	GenBank	EPI_ISL_455263
hCoV-19/Netherlands/NA_464/2020	LR883508.1	GenBank	EPI_ISL_455266
hCoV-19/Netherlands/NA_482/2020	LR883021.1	GenBank	EPI_ISL_455284
hCoV-19/Netherlands/NA_488/2020	LR883026.1	GenBank	EPI_ISL_460661
hCoV-19/Netherlands/NA_490/2020	LR883023.1	GenBank	EPI_ISL_460663
hCoV-19/Netherlands/NA_495/2020	LR883538.1	GenBank	EPI_ISL_460668
hCoV-19/Netherlands/NA_501/2020	LR883547.1	GenBank	EPI_ISL_460674
hCoV-19/Netherlands/NA_521/2020	LR883611.1	GenBank	EPI_ISL_460694
hCoV-19/Netherlands/NA_572/2020	LR883735.1	GenBank	EPI_ISL_460736
hCoV-19/Netherlands/NA_581/2020	LR883806.1	GenBank	EPI_ISL_460745
hCoV-19/Netherlands/NA_582/2020	LR883805.1	GenBank	EPI_ISL_460746
hCoV-19/Netherlands/NA_587/2020	LR883809.1	GenBank	EPI_ISL_460751
hCoV-19/Netherlands/NA_589/2020	LR883868.1	GenBank	EPI_ISL_460753
hCoV-19/Netherlands/NA_590/2020	LR883877.1	GenBank	EPI_ISL_460754
hCoV-19/Netherlands/NA_593/2020	LR883864.1	GenBank	EPI_ISL_460756
hCoV-19/Netherlands/NA_595/2020	LR883878.1	GenBank	EPI_ISL_460758
hCoV-19/Netherlands/NA_613/2020	LR883191.1	GenBank	EPI_ISL_460776
hCoV-19/Netherlands/NA_614/2020	LR883194.1	GenBank	EPI_ISL_460777
hCoV-19/Netherlands/NA_633/2020	LR883443.1	GenBank	EPI_ISL_461068
hCoV-19/Netherlands/NA_644/2020	LR883028.1	GenBank	EPI_ISL_461079
hCoV-19/Netherlands/NA_655/2020	LR883617.1	GenBank	EPI_ISL_461090
hCoV-19/Netherlands/NA_671/2020	LR883946.1	GenBank	EPI_ISL_461106
hCoV-19/Netherlands/NA_678/2020	LR883272.1	GenBank	EPI_ISL_461113
hCoV-19/Netherlands/NA_709/2020	LR883690.1	GenBank	EPI_ISL_461144
hCoV-19/Netherlands/NoordBrabant_115/2020	LR883126.1	GenBank	EPI_ISL_461150
hCoV-19/Netherlands/NoordBrabant_126/2020	LR883141.1	GenBank	EPI_ISL_461161
hCoV-19/Netherlands/NoordBrabant_127/2020	LR883139.1	GenBank	EPI_ISL_461162
hCoV-19/Netherlands/NoordBrabant_128/2020	LR883140.1	GenBank	EPI_ISL_461163
hCoV-19/Netherlands/NoordBrabant_142/2020	LR883203.1	GenBank	EPI_ISL_461177
hCoV-19/Netherlands/NoordBrabant_143/2020	LR883201.1	GenBank	EPI_ISL_461178
hCoV-19/Netherlands/NoordBrabant_144/2020	LR883205.1	GenBank	EPI_ISL_461179
hCoV-19/Netherlands/NoordBrabant_145/2020	LR883211.1	GenBank	EPI_ISL_461180
hCoV-19/Netherlands/NoordBrabant_158/2020	LR883633.1	GenBank	EPI_ISL_461193
hCoV-19/Netherlands/NoordBrabant_165/2020	LR883622.1	GenBank	EPI_ISL_461199
hCoV-19/Netherlands/NoordBrabant_167/2020	LR883782.1	GenBank	EPI_ISL_461201
hCoV-19/Netherlands/NoordBrabant_28/2020	LR878326.1	GenBank	EPI_ISL_414537
hCoV-19/Netherlands/NoordBrabant_3/2020	LR878251.1	GenBank	EPI_ISL_414429
hCoV-19/Netherlands/NoordBrabant_30/2020	LR878336.1	GenBank	EPI_ISL_414539
hCoV-19/Netherlands/NoordBrabant_35/2020	LR878330.1	GenBank	EPI_ISL_414544
hCoV-19/Netherlands/NoordHolland_11/2020	LR883932.1	GenBank	EPI_ISL_460792
hCoV-19/Netherlands/NoordHolland_14/2020	LR883255.1	GenBank	EPI_ISL_461204
hCoV-19/Netherlands/NoordHolland_2/2020	LR878305.1	GenBank	EPI_ISL_414549
hCoV-19/Netherlands/NoordHolland_22/2020	LR883709.1	GenBank	EPI_ISL_461212
hCoV-19/Netherlands/NoordHolland_27/2020	LR883711.1	GenBank	EPI_ISL_461217
hCoV-19/Netherlands/NoordHolland_33/2020	LR883775.1	GenBank	EPI_ISL_461222
hCoV-19/Netherlands/NoordHolland_6/2020	LR883924.1	GenBank	EPI_ISL_460795
hCoV-19/Netherlands/Overijssel_9/2020	LR883113.1	GenBank	EPI_ISL_460828
hCoV-19/Netherlands/Utrecht_12/2020	LR878304.1	GenBank	EPI_ISL_414462
hCoV-19/Netherlands/Utrecht_13/2020	LR878306.1	GenBank	EPI_ISL_414463
hCoV-19/Netherlands/Utrecht_18/2020	LR878079.1	GenBank	EPI_ISL_415527
hCoV-19/Netherlands/Utrecht_37/2020	LR883570.1	GenBank	EPI_ISL_461235
hCoV-19/Netherlands/Utrecht_48/2020	LR883907.1	GenBank	EPI_ISL_461244
hCoV-19/Netherlands/Zeeland_47/2020	LR883531.1	GenBank	EPI_ISL_461286
hCoV-19/Netherlands/ZuidHolland_107/2020	LR883849.1	GenBank	EPI_ISL_455296
hCoV-19/Netherlands/ZuidHolland_108/2020	LR883918.1	GenBank	EPI_ISL_455297
hCoV-19/Netherlands/ZuidHolland_125/2020	LR883258.1	GenBank	EPI_ISL_461298
hCoV-19/Netherlands/ZuidHolland_134/2020	LR883558.1	GenBank	EPI_ISL_461307
hCoV-19/Netherlands/ZuidHolland_136/2020	LR883564.1	GenBank	EPI_ISL_461309
hCoV-19/Netherlands/ZuidHolland_137/2020	LR883714.1	GenBank	EPI_ISL_461310
hCoV-19/Netherlands/ZuidHolland_139/2020	LR883754.1	GenBank	EPI_ISL_461312
hCoV-19/Netherlands/ZuidHolland_144/2020	LR883816.1	GenBank	EPI_ISL_461317
hCoV-19/Netherlands/ZuidHolland_16/2020	LR878287.1	GenBank	EPI_ISL_414558
hCoV-19/Netherlands/ZuidHolland_167/2020	LR883070.1	GenBank	EPI_ISL_461339
hCoV-19/Netherlands/ZuidHolland_172/2020	LR883260.1	GenBank	EPI_ISL_461344
hCoV-19/Netherlands/ZuidHolland_178/2020	LR883271.1	GenBank	EPI_ISL_461350
hCoV-19/Netherlands/ZuidHolland_181/2020	LR883265.1	GenBank	EPI_ISL_461353
hCoV-19/Netherlands/ZuidHolland_187/2020	LR883590.1	GenBank	EPI_ISL_461359
hCoV-19/Netherlands/ZuidHolland_19/2020	LR878316.1	GenBank	EPI_ISL_414561
hCoV-19/Switzerland/AG-ETHZ-33662303/2021	OU577430.1	GenBank	EPI_ISL_3464976
hCoV-19/Switzerland/AG-ETHZ-340081/2020	OU173562.1	GenBank	EPI_ISL_1496328
hCoV-19/Switzerland/AG-ETHZ-340149/2020	OD997207.1	GenBank	EPI_ISL_721710
hCoV-19/Switzerland/AG-ETHZ-350354/2020	OD997210.1	GenBank	EPI_ISL_729199
hCoV-19/Switzerland/AG-ETHZ-370522/2020	OD997260.1	GenBank	EPI_ISL_694004
hCoV-19/Switzerland/AG-ETHZ-380321/2020	OD997283.1	GenBank	EPI_ISL_721726
hCoV-19/Switzerland/AG-ETHZ-420157/2020	OD997390.1	GenBank	EPI_ISL_1259924
hCoV-19/Switzerland/AG-ETHZ-420639/2020	OD997441.1	GenBank	EPI_ISL_1259468
hCoV-19/Switzerland/AG-ETHZ-430050/2020	OD997460.1	GenBank	EPI_ISL_796352
hCoV-19/Switzerland/AG-ETHZ-430479/2020	OD997512.1	GenBank	EPI_ISL_796361
hCoV-19/Switzerland/AG-ETHZ-430614/2020	OD997530.1	GenBank	EPI_ISL_796373
hCoV-19/Switzerland/AG-ETHZ-431435/2020	OD997594.1	GenBank	EPI_ISL_1004819
hCoV-19/Switzerland/AG-ETHZ-431445/2020	OD997595.1	GenBank	EPI_ISL_1004818
hCoV-19/Switzerland/AG-ETHZ-440038/2021	OD997617.1	GenBank	EPI_ISL_899199
hCoV-19/Switzerland/AG-ETHZ-440090/2021	OD997634.1	GenBank	EPI_ISL_899208
hCoV-19/Switzerland/AG-ETHZ-440128/2021	OD997643.1	GenBank	EPI_ISL_899211
hCoV-19/Switzerland/AG-ETHZ-450146/2021	OD997722.1	GenBank	EPI_ISL_899244
hCoV-19/Switzerland/AG-ETHZ-450514/2021	OD997736.1	GenBank	EPI_ISL_1002476
hCoV-19/Switzerland/AG-ETHZ-451015/2021	OD997772.1	GenBank	EPI_ISL_1002770
hCoV-19/Switzerland/AG-ETHZ-451058/2021	OD997779.1	GenBank	EPI_ISL_1002236
hCoV-19/Switzerland/AG-ETHZ-451078/2021	OD997778.1	GenBank	EPI_ISL_1002766
hCoV-19/Switzerland/AG-ETHZ-451165/2021	OD997786.1	GenBank	EPI_ISL_1002843
hCoV-19/Switzerland/AG-ETHZ-451474/2021	OD997828.1	GenBank	EPI_ISL_899160
hCoV-19/Switzerland/AG-ETHZ-451684/2021	OD997857.1	GenBank	EPI_ISL_899274
hCoV-19/Switzerland/AG-ETHZ-460277/2021	OD997869.1	GenBank	EPI_ISL_1003237
hCoV-19/Switzerland/AG-ETHZ-470095/2021	OD998006.1	GenBank	EPI_ISL_1003459
hCoV-19/Switzerland/AG-ETHZ-470724/2021	OD998053.1	GenBank	EPI_ISL_1003618
hCoV-19/Switzerland/AG-ETHZ-471078/2021	OD998094.1	GenBank	EPI_ISL_1129400
hCoV-19/Switzerland/AG-ETHZ-480141/2021	OD998146.1	GenBank	EPI_ISL_1003872
hCoV-19/Switzerland/AG-ETHZ-480636/2021	OD998204.1	GenBank	EPI_ISL_1004133
hCoV-19/Switzerland/AG-ETHZ-500159/2020	OD998294.1	GenBank	EPI_ISL_1119903
hCoV-19/Switzerland/AG-ETHZ-501005/2020	OD998336.1	GenBank	EPI_ISL_1119528
hCoV-19/Switzerland/AG-ETHZ-501456/2020	OD998353.1	GenBank	EPI_ISL_1119810
hCoV-19/Switzerland/AG-ETHZ-510796/2020	OD998395.1	GenBank	EPI_ISL_1259870
hCoV-19/Switzerland/AG-ETHZ-520130/2020	OD998401.1	GenBank	EPI_ISL_1259932
hCoV-19/Switzerland/AG-ETHZ-520357/2020	OD998435.1	GenBank	EPI_ISL_1259462
hCoV-19/Switzerland/AG-ETHZ-550072/2020	OU173934.1	GenBank	EPI_ISL_1598677
hCoV-19/Switzerland/AG-ETHZ-550306/2020	OU173953.1	GenBank	EPI_ISL_1598778
hCoV-19/Switzerland/AG-ETHZ-560590/2020	OU174140.1	GenBank	EPI_ISL_1682194
hCoV-19/Switzerland/AG-ETHZ-561379/2020	OU174191.1	GenBank	EPI_ISL_1598661
hCoV-19/Switzerland/AG-ETHZ-571369/2020	OU170444.1	GenBank	EPI_ISL_1659239
hCoV-19/Switzerland/AG-ETHZ-571373/2020	OU170452.1	GenBank	EPI_ISL_1659231
hCoV-19/Switzerland/AG-ETHZ-581296/2021	OU174319.1	GenBank	EPI_ISL_1750649
hCoV-19/Switzerland/AG-ETHZ-590043/2021	OU170496.1	GenBank	EPI_ISL_1914207
hCoV-19/Switzerland/AG-ETHZ-590821/2021	OU170565.1	GenBank	EPI_ISL_1913458
hCoV-19/Switzerland/AG-ETHZ-600098/2021	OU174388.1	GenBank	EPI_ISL_2017220
hCoV-19/Switzerland/AG-ETHZ-600643/2021	OU174460.1	GenBank	EPI_ISL_2019523
hCoV-19/Switzerland/AG-ETHZ-610195/2021	OU174585.1	GenBank	EPI_ISL_2212763
hCoV-19/Switzerland/AG-ETHZ-610424/2021	OU174624.1	GenBank	null
hCoV-19/Switzerland/AG-UZH-IMV-3ba4dd72/2021	OU576924.1	GenBank	EPI_ISL_3507655
hCoV-19/Switzerland/AG-UZH-IMV-3ba4eed7/2021	OU685763.1	GenBank	EPI_ISL_3999598
hCoV-19/Switzerland/AI-ETHZ-670016/2021	OU592409.1	GenBank	EPI_ISL_3634368
hCoV-19/Switzerland/AR-ETHZ-390219/2020	OD998481.1	GenBank	EPI_ISL_721740
hCoV-19/Switzerland/BE-615-1463/2021	OU012655.1	GenBank	EPI_ISL_913440
hCoV-19/Switzerland/BE-616-1464/2021	OU012665.1	GenBank	EPI_ISL_913441
hCoV-19/Switzerland/BE-ETHZ-100055/2020	OD998496.1	GenBank	EPI_ISL_466977
hCoV-19/Switzerland/BE-ETHZ-260133/2020	OD998517.1	GenBank	EPI_ISL_539438
hCoV-19/Switzerland/BE-ETHZ-300461/2020	OD998522.1	GenBank	EPI_ISL_1129707
hCoV-19/Switzerland/BE-ETHZ-320195/2020	OD998533.1	GenBank	EPI_ISL_737683
hCoV-19/Switzerland/BE-ETHZ-320208/2020	OD998534.1	GenBank	EPI_ISL_737686
hCoV-19/Switzerland/BE-ETHZ-320582/2020	OD998535.1	GenBank	EPI_ISL_737689
hCoV-19/Switzerland/BE-ETHZ-321081/2020	OD998542.1	GenBank	EPI_ISL_737694
hCoV-19/Switzerland/BE-ETHZ-321085/2020	OD998546.1	GenBank	EPI_ISL_737698
hCoV-19/Switzerland/BE-ETHZ-330011/2020	OU174703.1	GenBank	EPI_ISL_1496345
hCoV-19/Switzerland/BE-ETHZ-330211/2020	OU174723.1	GenBank	EPI_ISL_1496366
hCoV-19/Switzerland/BE-ETHZ-340007/2020	OU174736.1	GenBank	EPI_ISL_1496415
hCoV-19/Switzerland/BE-ETHZ-340115/2020	OD998570.1	GenBank	EPI_ISL_721750
hCoV-19/Switzerland/BE-ETHZ-340161/2020	OD998563.1	GenBank	EPI_ISL_721756
hCoV-19/Switzerland/BE-ETHZ-350134/2020	OU174806.1	GenBank	EPI_ISL_1496420
hCoV-19/Switzerland/BE-ETHZ-350198/2020	OD998586.1	GenBank	EPI_ISL_693846
hCoV-19/Switzerland/BE-ETHZ-360018/2020	OD998611.1	GenBank	EPI_ISL_693876
hCoV-19/Switzerland/BE-ETHZ-360028/2020	OD998616.1	GenBank	EPI_ISL_693882
hCoV-19/Switzerland/BE-ETHZ-360087/2020	OD998626.1	GenBank	EPI_ISL_693897
hCoV-19/Switzerland/BE-ETHZ-370481/2020	OD998679.1	GenBank	EPI_ISL_693967
hCoV-19/Switzerland/BE-ETHZ-410209/2020	OD998851.1	GenBank	EPI_ISL_737721
hCoV-19/Switzerland/BE-ETHZ-410558/2020	OD998875.1	GenBank	EPI_ISL_737733
hCoV-19/Switzerland/BE-ETHZ-420388/2020	OD997121.1	GenBank	EPI_ISL_1260017
hCoV-19/Switzerland/BE-ETHZ-430961/2020	OD998983.1	GenBank	EPI_ISL_899287
hCoV-19/Switzerland/BE-ETHZ-431098/2020	OD998997.1	GenBank	EPI_ISL_899298
hCoV-19/Switzerland/BE-ETHZ-440093/2021	OD999051.1	GenBank	EPI_ISL_899304
hCoV-19/Switzerland/BE-ETHZ-440156/2021	OD999059.1	GenBank	EPI_ISL_899315
hCoV-19/Switzerland/BE-ETHZ-440296/2021	OD999078.1	GenBank	EPI_ISL_899328
hCoV-19/Switzerland/BE-ETHZ-440380/2021	OD999088.1	GenBank	EPI_ISL_899065
hCoV-19/Switzerland/BE-ETHZ-440617/2021	OD999150.1	GenBank	EPI_ISL_1004585
hCoV-19/Switzerland/BE-ETHZ-440727/2021	OD999163.1	GenBank	EPI_ISL_1004499
hCoV-19/Switzerland/BE-ETHZ-440984/2021	OD999183.1	GenBank	EPI_ISL_1004349
hCoV-19/Switzerland/BE-ETHZ-450693/2021	OD999250.1	GenBank	EPI_ISL_1001875
hCoV-19/Switzerland/BE-ETHZ-450695/2021	OD999247.1	GenBank	EPI_ISL_1001874
hCoV-19/Switzerland/BE-ETHZ-450928/2021	OD999309.1	GenBank	EPI_ISL_1001876
hCoV-19/Switzerland/BE-ETHZ-451093/2021	OD999322.1	GenBank	EPI_ISL_1002330
hCoV-19/Switzerland/BE-ETHZ-451213/2021	OD999339.1	GenBank	EPI_ISL_1002886
hCoV-19/Switzerland/BE-ETHZ-451215/2021	OD999342.1	GenBank	EPI_ISL_1002887
hCoV-19/Switzerland/BE-ETHZ-451403/2021	OD999348.1	GenBank	EPI_ISL_899362
hCoV-19/Switzerland/BE-ETHZ-460287/2021	OD999441.1	GenBank	EPI_ISL_1003242
hCoV-19/Switzerland/BE-ETHZ-460363/2021	OD999443.1	GenBank	EPI_ISL_1003400
hCoV-19/Switzerland/BE-ETHZ-461304/2020	OD999551.1	GenBank	EPI_ISL_1260078
hCoV-19/Switzerland/BE-ETHZ-461481/2021	OD999572.1	GenBank	EPI_ISL_1059623
hCoV-19/Switzerland/BE-ETHZ-461574/2021	OD999580.1	GenBank	EPI_ISL_1059630
hCoV-19/Switzerland/BE-ETHZ-470066/2021	OD999603.1	GenBank	EPI_ISL_1002272
hCoV-19/Switzerland/BE-ETHZ-470111/2021	OD999618.1	GenBank	EPI_ISL_1003485
hCoV-19/Switzerland/BE-ETHZ-470123/2021	OD999620.1	GenBank	EPI_ISL_1003479
hCoV-19/Switzerland/BE-ETHZ-470124/2021	OD999617.1	GenBank	EPI_ISL_1003480
hCoV-19/Switzerland/BE-ETHZ-470130/2021	OD999610.1	GenBank	EPI_ISL_1129646
hCoV-19/Switzerland/BE-ETHZ-470252/2021	OD999626.1	GenBank	EPI_ISL_1003582
hCoV-19/Switzerland/BE-ETHZ-470403/2021	OD999647.1	GenBank	EPI_ISL_1003632
hCoV-19/Switzerland/BE-ETHZ-480677/2021	OD999728.1	GenBank	EPI_ISL_1004138
hCoV-19/Switzerland/BE-ETHZ-480678/2021	OD999724.1	GenBank	EPI_ISL_1004134
hCoV-19/Switzerland/BE-ETHZ-480770/2021	OD999730.1	GenBank	EPI_ISL_1002363
hCoV-19/Switzerland/BE-ETHZ-481040/2021	OD999758.1	GenBank	EPI_ISL_1003837
hCoV-19/Switzerland/BE-ETHZ-481449/2021	OD999779.1	GenBank	EPI_ISL_1059625
hCoV-19/Switzerland/BE-ETHZ-481450/2021	OD999780.1	GenBank	EPI_ISL_1059585
hCoV-19/Switzerland/BE-ETHZ-481503/2021	OD999792.1	GenBank	EPI_ISL_1059574
hCoV-19/Switzerland/BE-ETHZ-481508/2021	OD999810.1	GenBank	EPI_ISL_1059577
hCoV-19/Switzerland/BE-ETHZ-490364/2021	OD999834.1	GenBank	EPI_ISL_1129424
hCoV-19/Switzerland/BE-ETHZ-490435/2021	OD999852.1	GenBank	EPI_ISL_1129701
hCoV-19/Switzerland/BE-ETHZ-490436/2021	OD999846.1	GenBank	EPI_ISL_1129665
hCoV-19/Switzerland/BE-ETHZ-490466/2021	OD999847.1	GenBank	EPI_ISL_1129688
hCoV-19/Switzerland/BE-ETHZ-500824/2021	OD999964.1	GenBank	EPI_ISL_1120056
hCoV-19/Switzerland/BE-ETHZ-500828/2021	OD999962.1	GenBank	EPI_ISL_1120058
hCoV-19/Switzerland/BE-ETHZ-500964/2020	OD999979.1	GenBank	EPI_ISL_1119348
hCoV-19/Switzerland/BE-ETHZ-501063/2020	OD999978.1	GenBank	EPI_ISL_1119538
hCoV-19/Switzerland/BE-ETHZ-501211/2020	OE995063.1	GenBank	EPI_ISL_1119641
hCoV-19/Switzerland/BE-ETHZ-501252/2020	OE995076.1	GenBank	EPI_ISL_1119623
hCoV-19/Switzerland/BE-ETHZ-510052/2021	OE995109.1	GenBank	EPI_ISL_1194916
hCoV-19/Switzerland/BE-ETHZ-510558/2020	OE995160.1	GenBank	EPI_ISL_1259836
hCoV-19/Switzerland/BE-ETHZ-510575/2020	OE995156.1	GenBank	EPI_ISL_1259985
hCoV-19/Switzerland/BE-ETHZ-521444/2020	OE995233.1	GenBank	EPI_ISL_1260061
hCoV-19/Switzerland/BE-ETHZ-521541/2020	OE995259.1	GenBank	EPI_ISL_1260043
hCoV-19/Switzerland/BE-ETHZ-530064/2020	OU175020.1	GenBank	EPI_ISL_1360627
hCoV-19/Switzerland/BE-ETHZ-530068/2020	OU175026.1	GenBank	EPI_ISL_1360696
hCoV-19/Switzerland/BE-ETHZ-530073/2020	OU175031.1	GenBank	EPI_ISL_1360671
hCoV-19/Switzerland/BE-ETHZ-530074/2020	OU175032.1	GenBank	EPI_ISL_1360635
hCoV-19/Switzerland/BE-ETHZ-530076/2020	OU175036.1	GenBank	EPI_ISL_1360566
hCoV-19/Switzerland/BE-ETHZ-531202/2020	OU175156.1	GenBank	EPI_ISL_1408573
hCoV-19/Switzerland/BE-ETHZ-531409/2020	OU175207.1	GenBank	EPI_ISL_1408533
hCoV-19/Switzerland/BE-ETHZ-531417/2020	OU175226.1	GenBank	EPI_ISL_1408602
hCoV-19/Switzerland/BE-ETHZ-531447/2020	OU175230.1	GenBank	EPI_ISL_1360648
hCoV-19/Switzerland/BE-ETHZ-531493/2020	OU175244.1	GenBank	EPI_ISL_1360691
hCoV-19/Switzerland/BE-ETHZ-531498/2020	OU175250.1	GenBank	EPI_ISL_1360676
hCoV-19/Switzerland/BE-ETHZ-550009/2020	OU175304.1	GenBank	EPI_ISL_1598857
hCoV-19/Switzerland/BE-ETHZ-550458/2020	OU175341.1	GenBank	EPI_ISL_1598884
hCoV-19/Switzerland/BE-ETHZ-550609/2020	OU175365.1	GenBank	EPI_ISL_1598855
hCoV-19/Switzerland/BE-ETHZ-560551/2020	OU175561.1	GenBank	EPI_ISL_1682333
hCoV-19/Switzerland/BE-ETHZ-570047/2020	OU170680.1	GenBank	EPI_ISL_1658339
hCoV-19/Switzerland/BE-ETHZ-570311/2021	OU170684.2	GenBank	EPI_ISL_1658258
hCoV-19/Switzerland/BE-ETHZ-571320/2020	OU170766.1	GenBank	EPI_ISL_1659283
hCoV-19/Switzerland/BE-ETHZ-571355/2020	OU170779.1	GenBank	EPI_ISL_1659287
hCoV-19/Switzerland/BE-ETHZ-571430/2021	OU170787.1	GenBank	EPI_ISL_1659165
hCoV-19/Switzerland/BE-ETHZ-571442/2021	OU170786.1	GenBank	EPI_ISL_1658768
hCoV-19/Switzerland/BE-ETHZ-580591/2020	OU175718.1	GenBank	EPI_ISL_1750912
hCoV-19/Switzerland/BE-ETHZ-590706/2021	OU170824.1	GenBank	EPI_ISL_1914120
hCoV-19/Switzerland/BE-ETHZ-600038/2021	OU175817.1	GenBank	EPI_ISL_2016918
hCoV-19/Switzerland/BE-ETHZ-610742/2021	OU175920.1	GenBank	EPI_ISL_2152260
hCoV-19/Switzerland/BE-IFIK-210816_os-15/2021	OU617316.1	GenBank	EPI_ISL_3710356
hCoV-19/Switzerland/BE-IFIK-210816_os-22/2021	OU618224.1	GenBank	EPI_ISL_3710363
hCoV-19/Switzerland/BE-IFIK-210823_os-17/2021	OU618194.1	GenBank	EPI_ISL_3798399
hCoV-19/Switzerland/BE-IFIK-210823_os-56/2021	OU619249.1	GenBank	EPI_ISL_3798438
hCoV-19/Switzerland/BE-IFIK-210823_os-58/2021	OU621032.1	GenBank	EPI_ISL_3798440
hCoV-19/Switzerland/BE-IFIK-210823_os-59/2021	OU621069.1	GenBank	EPI_ISL_3798441
hCoV-19/Switzerland/BE-IFIK-210823_os-73/2021	OU618947.1	GenBank	EPI_ISL_3798455
hCoV-19/Switzerland/BE-IFIK-210830_os-25/2021	OU623800.1	GenBank	EPI_ISL_3979412
hCoV-19/Switzerland/BE-IFIK-210830_os-34/2021	OU623808.1	GenBank	EPI_ISL_3979421
hCoV-19/Switzerland/BE-IFIK-210830_os-40/2021	OU623806.1	GenBank	EPI_ISL_3979427
hCoV-19/Switzerland/BE-IFIK-210830_os-42/2021	OU622872.1	GenBank	EPI_ISL_3979429
hCoV-19/Switzerland/BE-IFIK-210830_os-46/2021	OU623812.1	GenBank	EPI_ISL_3979433
hCoV-19/Switzerland/BE-IFIK-210830_os-65/2021	OU623972.1	GenBank	EPI_ISL_3979452
hCoV-19/Switzerland/BE-IFIK-210830_os-86/2021	OU619925.1	GenBank	EPI_ISL_3979473
hCoV-19/Switzerland/BE-IFIK-210830_os-88/2021	OU624511.1	GenBank	EPI_ISL_3979475
hCoV-19/Switzerland/BE-IFIK-210906_os-08/2021	OU681165.1	GenBank	EPI_ISL_4077603
hCoV-19/Switzerland/BE-SNRCI-HUG-35368443/2021	OU744490.1	GenBank	EPI_ISL_4508104
hCoV-19/Switzerland/BE-SRO-500001_6230/2021	OU707958.1	GenBank	EPI_ISL_4078254
hCoV-19/Switzerland/BE-SRO-500002_5036/2021	OU707480.1	GenBank	EPI_ISL_4078399
hCoV-19/Switzerland/BE-SRO-500002_5948/2021	OU707783.1	GenBank	EPI_ISL_4078414
hCoV-19/Switzerland/BE-SRO-500002_7777/2021	OU736222.1	GenBank	EPI_ISL_4412978
hCoV-19/Switzerland/BE-SRO-500002_7862/2021	OU736588.1	GenBank	EPI_ISL_4412983
hCoV-19/Switzerland/BE-SRO-500002_8247/2021	OU736065.1	GenBank	EPI_ISL_4413003
hCoV-19/Switzerland/BE-SRO-500002_8651/2021	OU736537.1	GenBank	EPI_ISL_4413017
hCoV-19/Switzerland/BE-SRO-500002_8894/2021	OU735887.1	GenBank	EPI_ISL_4413025
hCoV-19/Switzerland/BE-SRO-500002_9891/2021	OU736096.1	GenBank	EPI_ISL_4412763
hCoV-19/Switzerland/BE-SRO-500002_9913/2021	OU736100.1	GenBank	EPI_ISL_4412769
hCoV-19/Switzerland/BE-SRO-500003_0243/2021	OU736191.1	GenBank	EPI_ISL_4412794
hCoV-19/Switzerland/BE-UNIBE-167-0863/2020	LR963289.1	GenBank	EPI_ISL_574807
hCoV-19/Switzerland/BE-UNIBE-182-3534/2020	LR963279.1	GenBank	EPI_ISL_574821
hCoV-19/Switzerland/BE-UNIBE-188-3982/2020	LR963280.1	GenBank	EPI_ISL_574827
hCoV-19/Switzerland/BE-UNIBE-190-4089/2020	LR963304.1	GenBank	EPI_ISL_574829
hCoV-19/Switzerland/BE-UNIBE-198-5301/2020	LR963238.1	GenBank	EPI_ISL_574836
hCoV-19/Switzerland/BL-ETHZ-260048/2020	OE995292.1	GenBank	EPI_ISL_539376
hCoV-19/Switzerland/BL-ETHZ-260116/2020	OE995287.1	GenBank	EPI_ISL_539425
hCoV-19/Switzerland/BL-ETHZ-331862/2020	OU175952.1	GenBank	EPI_ISL_1496507
hCoV-19/Switzerland/BL-ETHZ-380269/2020	OE995420.1	GenBank	EPI_ISL_721780
hCoV-19/Switzerland/BL-ETHZ-380276/2020	OE995422.1	GenBank	EPI_ISL_721784
hCoV-19/Switzerland/BL-ETHZ-380376/2020	OE995434.1	GenBank	EPI_ISL_721796
hCoV-19/Switzerland/BL-ETHZ-430901/2020	OE995658.1	GenBank	EPI_ISL_899165
hCoV-19/Switzerland/BL-ETHZ-430902/2020	OE995645.1	GenBank	EPI_ISL_899398
hCoV-19/Switzerland/BL-ETHZ-430915/2020	OE995646.1	GenBank	EPI_ISL_899402
hCoV-19/Switzerland/BL-ETHZ-440504/2021	OE995736.1	GenBank	EPI_ISL_1004636
hCoV-19/Switzerland/BL-ETHZ-440814/2021	OE995748.1	GenBank	EPI_ISL_1004431
hCoV-19/Switzerland/BL-ETHZ-441050/2020	OE995786.1	GenBank	EPI_ISL_1260082
hCoV-19/Switzerland/BL-ETHZ-450244/2021	OE995807.1	GenBank	EPI_ISL_899464
hCoV-19/Switzerland/BL-ETHZ-450248/2021	OE995812.1	GenBank	EPI_ISL_899468
hCoV-19/Switzerland/BL-ETHZ-450869/2021	OE995841.1	GenBank	EPI_ISL_1002681
hCoV-19/Switzerland/BL-ETHZ-451009/2021	OE995861.1	GenBank	EPI_ISL_1002800
hCoV-19/Switzerland/BL-ETHZ-451076/2021	OE995855.1	GenBank	EPI_ISL_1002320
hCoV-19/Switzerland/BL-ETHZ-451316/2021	OE995894.1	GenBank	EPI_ISL_899481
hCoV-19/Switzerland/BL-ETHZ-451322/2021	OE995887.1	GenBank	EPI_ISL_899055
hCoV-19/Switzerland/BL-ETHZ-460922/2021	OE996010.1	GenBank	EPI_ISL_1003102
hCoV-19/Switzerland/BL-ETHZ-461500/2021	OE996050.1	GenBank	EPI_ISL_1059496
hCoV-19/Switzerland/BL-ETHZ-461525/2021	OE996064.1	GenBank	EPI_ISL_1129770
hCoV-19/Switzerland/BL-ETHZ-470263/2021	OE996083.1	GenBank	EPI_ISL_1003593
hCoV-19/Switzerland/BL-ETHZ-470772/2021	OE996137.1	GenBank	EPI_ISL_1003653
hCoV-19/Switzerland/BL-ETHZ-471083/2021	OE996156.1	GenBank	EPI_ISL_1003786
hCoV-19/Switzerland/BL-ETHZ-480322/2021	OE996239.1	GenBank	EPI_ISL_1003947
hCoV-19/Switzerland/BL-ETHZ-480465/2021	OE996262.1	GenBank	EPI_ISL_1004042
hCoV-19/Switzerland/BL-ETHZ-480546/2021	OE996286.1	GenBank	EPI_ISL_1004058
hCoV-19/Switzerland/BL-ETHZ-480598/2021	OE996293.1	GenBank	EPI_ISL_1004143
hCoV-19/Switzerland/BL-ETHZ-480668/2021	OE996301.1	GenBank	EPI_ISL_1004140
hCoV-19/Switzerland/BL-ETHZ-480669/2021	OE996302.1	GenBank	EPI_ISL_1004148
hCoV-19/Switzerland/BL-ETHZ-481005/2021	OE996339.1	GenBank	EPI_ISL_1002931
hCoV-19/Switzerland/BL-ETHZ-481178/2021	OE996346.1	GenBank	EPI_ISL_1004150
hCoV-19/Switzerland/BL-ETHZ-481181/2021	OE996344.1	GenBank	EPI_ISL_1004139
hCoV-19/Switzerland/BL-ETHZ-481536/2020	OU176031.1	GenBank	EPI_ISL_1407069
hCoV-19/Switzerland/BL-ETHZ-481567/2021	OE996395.1	GenBank	EPI_ISL_1059517
hCoV-19/Switzerland/BL-ETHZ-481618/2021	OE996409.1	GenBank	EPI_ISL_1129795
hCoV-19/Switzerland/BL-ETHZ-481620/2021	OE996406.1	GenBank	EPI_ISL_1129871
hCoV-19/Switzerland/BL-ETHZ-490014/2021	OE996407.1	GenBank	EPI_ISL_1129824
hCoV-19/Switzerland/BL-ETHZ-490341/2021	OE996424.1	GenBank	EPI_ISL_1129963
hCoV-19/Switzerland/BL-ETHZ-490449/2021	OE996449.1	GenBank	EPI_ISL_1129945
hCoV-19/Switzerland/BL-ETHZ-490509/2021	OE996461.1	GenBank	EPI_ISL_1129848
hCoV-19/Switzerland/BL-ETHZ-500046/2020	OE996504.1	GenBank	EPI_ISL_1119571
hCoV-19/Switzerland/BL-ETHZ-500054/2020	OE996496.1	GenBank	EPI_ISL_1119542
hCoV-19/Switzerland/BL-ETHZ-500118/2020	OE996528.1	GenBank	EPI_ISL_1119909
hCoV-19/Switzerland/BL-ETHZ-500174/2021	OE996522.1	GenBank	EPI_ISL_1119246
hCoV-19/Switzerland/BL-ETHZ-500561/2021	OE996586.1	GenBank	EPI_ISL_1119959
hCoV-19/Switzerland/BL-ETHZ-500929/2020	OE996610.1	GenBank	EPI_ISL_1119486
hCoV-19/Switzerland/BL-ETHZ-510178/2021	OE996710.1	GenBank	EPI_ISL_1194966
hCoV-19/Switzerland/BL-ETHZ-510191/2021	OE996712.1	GenBank	EPI_ISL_1194946
hCoV-19/Switzerland/BL-ETHZ-510846/2020	OE996798.1	GenBank	EPI_ISL_1259756
hCoV-19/Switzerland/BL-ETHZ-520174/2020	OE996817.1	GenBank	EPI_ISL_1260127
hCoV-19/Switzerland/BL-ETHZ-520611/2020	OU176054.1	GenBank	EPI_ISL_1408623
hCoV-19/Switzerland/BL-ETHZ-521070/2020	OU176132.1	GenBank	EPI_ISL_1408641
hCoV-19/Switzerland/BL-ETHZ-521368/2020	OE996878.1	GenBank	EPI_ISL_1260114
hCoV-19/Switzerland/BL-ETHZ-521603/2020	OE996897.1	GenBank	EPI_ISL_1259469
hCoV-19/Switzerland/BL-ETHZ-521644/2021	OU176163.1	GenBank	EPI_ISL_1360720
hCoV-19/Switzerland/BL-ETHZ-521740/2020	OE996906.1	GenBank	EPI_ISL_1260092
hCoV-19/Switzerland/BL-ETHZ-530393/2021	OU176212.1	GenBank	EPI_ISL_1360726
hCoV-19/Switzerland/BL-ETHZ-530410/2021	OU176228.1	GenBank	EPI_ISL_1360723
hCoV-19/Switzerland/BL-ETHZ-531524/2020	OU176339.1	GenBank	EPI_ISL_1360787
hCoV-19/Switzerland/BL-ETHZ-540193/2021	OU176461.1	GenBank	EPI_ISL_1407512
hCoV-19/Switzerland/BL-ETHZ-550019/2020	OU181206.1	GenBank	EPI_ISL_1598928
hCoV-19/Switzerland/BL-ETHZ-550090/2020	OU181263.1	GenBank	EPI_ISL_1598958
hCoV-19/Switzerland/BL-ETHZ-550094/2020	OU181277.1	GenBank	EPI_ISL_1598933
hCoV-19/Switzerland/BL-ETHZ-550136/2020	OU181283.1	GenBank	EPI_ISL_1598789
hCoV-19/Switzerland/BL-ETHZ-550455/2020	OU181477.1	GenBank	EPI_ISL_1598929
hCoV-19/Switzerland/BL-ETHZ-550630/2020	OU181537.1	GenBank	EPI_ISL_1598946
hCoV-19/Switzerland/BL-ETHZ-550650/2020	OU181550.1	GenBank	EPI_ISL_1598969
hCoV-19/Switzerland/BL-ETHZ-551408/2020	OU181691.1	GenBank	EPI_ISL_1496506
hCoV-19/Switzerland/BL-ETHZ-560031/2020	OU170929.1	GenBank	EPI_ISL_1658350
hCoV-19/Switzerland/BL-ETHZ-561406/2020	OU182225.1	GenBank	EPI_ISL_1598818
hCoV-19/Switzerland/BL-ETHZ-561464/2020	OU182237.1	GenBank	EPI_ISL_1598817
hCoV-19/Switzerland/BL-ETHZ-570020/2020	OU171016.1	GenBank	EPI_ISL_1658259
hCoV-19/Switzerland/BL-ETHZ-570060/2020	OU171022.1	GenBank	EPI_ISL_1658364
hCoV-19/Switzerland/BL-ETHZ-570071/2020	OU171018.1	GenBank	EPI_ISL_1658357
hCoV-19/Switzerland/BL-ETHZ-570210/2021	OU171034.1	GenBank	EPI_ISL_1658203
hCoV-19/Switzerland/BL-ETHZ-571232/2020	OU171248.1	GenBank	EPI_ISL_1659322
hCoV-19/Switzerland/BL-ETHZ-571273/2020	OU171272.1	GenBank	EPI_ISL_1659171
hCoV-19/Switzerland/BL-ETHZ-571276/2020	OU171284.1	GenBank	EPI_ISL_1659167
hCoV-19/Switzerland/BL-ETHZ-571278/2020	OU171287.1	GenBank	EPI_ISL_1659169
hCoV-19/Switzerland/BL-ETHZ-571285/2020	OU171278.1	GenBank	EPI_ISL_1659170
hCoV-19/Switzerland/BL-ETHZ-571371/2020	OU171298.1	GenBank	EPI_ISL_1659317
hCoV-19/Switzerland/BL-ETHZ-580540/2020	OU198244.1	GenBank	EPI_ISL_1750911
hCoV-19/Switzerland/BL-ETHZ-580842/2020	OU182670.1	GenBank	EPI_ISL_1750876
hCoV-19/Switzerland/BL-ETHZ-581533/2021	OU182966.1	GenBank	EPI_ISL_1750651
hCoV-19/Switzerland/BL-ETHZ-581551/2021	OU182970.1	GenBank	EPI_ISL_1750690
hCoV-19/Switzerland/BL-ETHZ-590001/2021	OU171366.1	GenBank	EPI_ISL_1914211
hCoV-19/Switzerland/BL-ETHZ-590470/2021	OU173409.1	GenBank	EPI_ISL_1914234
hCoV-19/Switzerland/BL-ETHZ-590966/2021	OU171558.1	GenBank	EPI_ISL_1914208
hCoV-19/Switzerland/BL-ETHZ-591306/2021	OU171627.1	GenBank	EPI_ISL_1914218
hCoV-19/Switzerland/BL-ETHZ-600322/2021	OU169469.1	GenBank	EPI_ISL_2016946
hCoV-19/Switzerland/BL-ETHZ-600497/2021	OU169537.1	GenBank	EPI_ISL_2019527
hCoV-19/Switzerland/BL-ETHZ-600707/2021	OU169593.1	GenBank	EPI_ISL_2019542
hCoV-19/Switzerland/BL-ETHZ-600874/2021	OU169645.1	GenBank	EPI_ISL_2018984
hCoV-19/Switzerland/BL-ETHZ-610212/2021	OU169770.1	GenBank	EPI_ISL_2212560
hCoV-19/Switzerland/BL-ETHZ-610820/2021	OU169948.1	GenBank	EPI_ISL_2152150
hCoV-19/Switzerland/BS-ETHZ-431000/2020	OE997011.1	GenBank	EPI_ISL_899518
hCoV-19/Switzerland/BS-ETHZ-431088/2020	OE997012.1	GenBank	EPI_ISL_899066
hCoV-19/Switzerland/BS-ETHZ-440086/2021	OE997027.1	GenBank	EPI_ISL_899526
hCoV-19/Switzerland/BS-ETHZ-440562/2021	OE997035.1	GenBank	EPI_ISL_1004598
hCoV-19/Switzerland/BS-ETHZ-440855/2021	OE997040.1	GenBank	EPI_ISL_1130052
hCoV-19/Switzerland/BS-ETHZ-451495/2021	OE997085.1	GenBank	EPI_ISL_899534
hCoV-19/Switzerland/BS-ETHZ-470617/2021	OE997116.1	GenBank	EPI_ISL_1130010
hCoV-19/Switzerland/BS-ETHZ-480224/2021	OE997135.1	GenBank	EPI_ISL_1003909
hCoV-19/Switzerland/BS-ETHZ-490849/2021	OE997196.1	GenBank	EPI_ISL_1080500
hCoV-19/Switzerland/BS-ETHZ-510161/2021	OE997228.1	GenBank	EPI_ISL_1194992
hCoV-19/Switzerland/BS-ETHZ-521471/2020	OE997242.1	GenBank	EPI_ISL_1260206
hCoV-19/Switzerland/BS-ETHZ-530198/2020	OU170048.1	GenBank	EPI_ISL_1360845
hCoV-19/Switzerland/BS-ETHZ-530991/2021	OU170082.1	GenBank	EPI_ISL_1360839
hCoV-19/Switzerland/BS-ETHZ-531381/2020	OU170101.1	GenBank	EPI_ISL_1408676
hCoV-19/Switzerland/BS-ETHZ-531464/2020	OU170104.1	GenBank	EPI_ISL_1360860
hCoV-19/Switzerland/BS-ETHZ-560309/2021	OU171658.1	GenBank	EPI_ISL_1658372
hCoV-19/Switzerland/BS-ETHZ-561423/2020	OU183278.1	GenBank	EPI_ISL_1598799
hCoV-19/Switzerland/BS-ETHZ-571258/2020	OU171690.1	GenBank	EPI_ISL_1659337
hCoV-19/Switzerland/BS-ETHZ-571271/2020	OU171693.1	GenBank	EPI_ISL_1659340
hCoV-19/Switzerland/BS-ETHZ-581552/2021	OU183437.1	GenBank	EPI_ISL_1750677
hCoV-19/Switzerland/BS-ETHZ-610129/2021	OU183559.1	GenBank	EPI_ISL_2212759
hCoV-19/Switzerland/FL-ETHZ-431157/2020	OE997247.1	GenBank	EPI_ISL_899537
hCoV-19/Switzerland/FR-ETHZ-530182/2020	OU183685.1	GenBank	EPI_ISL_1360870
hCoV-19/Switzerland/GE-DIA-011420924301/2021	OU753634.1	GenBank	EPI_ISL_3160433
hCoV-19/Switzerland/GE-DIA-011420999101/2021	OU753629.1	GenBank	EPI_ISL_3275487
hCoV-19/Switzerland/GE-DIA-011422047001/2021	OU754428.1	GenBank	EPI_ISL_3761826
hCoV-19/Switzerland/GE-DIA-011424331601/2021	OU755075.1	GenBank	EPI_ISL_4106042
hCoV-19/Switzerland/GE-DIA-161341761401/2021	OU754415.1	GenBank	EPI_ISL_3160563
hCoV-19/Switzerland/GE-DIA-161342082201/2021	OU754804.1	GenBank	EPI_ISL_3580363
hCoV-19/Switzerland/GE-DIA-161342587701/2021	OU754656.1	GenBank	EPI_ISL_3946292
hCoV-19/Switzerland/GE-DIA-161342589201/2021	OU755105.1	GenBank	EPI_ISL_3946294
hCoV-19/Switzerland/GE-ETHZ-100175/2020	OE997291.1	GenBank	EPI_ISL_1130072
hCoV-19/Switzerland/GE-ETHZ-320577/2020	OE997299.1	GenBank	EPI_ISL_737751
hCoV-19/Switzerland/GE-ETHZ-340096/2020	OE997309.1	GenBank	EPI_ISL_721808
hCoV-19/Switzerland/GE-ETHZ-410908/2020	OE997344.1	GenBank	EPI_ISL_737758
hCoV-19/Switzerland/GE-ETHZ-431337/2020	OE997353.1	GenBank	EPI_ISL_1004764
hCoV-19/Switzerland/GE-ETHZ-450265/2021	OE997364.1	GenBank	EPI_ISL_899542
hCoV-19/Switzerland/GE-ETHZ-480659/2021	OE997435.1	GenBank	EPI_ISL_1004153
hCoV-19/Switzerland/GE-ETHZ-490027/2021	OE997448.1	GenBank	EPI_ISL_1130079
hCoV-19/Switzerland/GE-ETHZ-490411/2021	OE997444.1	GenBank	EPI_ISL_1130092
hCoV-19/Switzerland/GE-ETHZ-520514/2020	OU183739.1	GenBank	EPI_ISL_1408679
hCoV-19/Switzerland/GE-ETHZ-530018/2020	OU183742.1	GenBank	EPI_ISL_1360883
hCoV-19/Switzerland/GE-ETHZ-571495/2021	OU171842.1	GenBank	EPI_ISL_1659341
hCoV-19/Switzerland/GE-HUG-34982561/2021	OU579402.1	GenBank	EPI_ISL_3546109
hCoV-19/Switzerland/GE-HUG-34982793/2021	OU579403.1	GenBank	EPI_ISL_3546107
hCoV-19/Switzerland/GE-HUG-34991212/2021	OU579458.1	GenBank	EPI_ISL_3546094
hCoV-19/Switzerland/GE-HUG-34994600/2021	OU579516.1	GenBank	EPI_ISL_3546034
hCoV-19/Switzerland/GE-HUG-35013532/2021	OU579709.1	GenBank	EPI_ISL_3546141
hCoV-19/Switzerland/GE-HUG-35013691/2021	OU579773.1	GenBank	EPI_ISL_3545981
hCoV-19/Switzerland/GE-HUG-35059669/2021	OU595782.1	GenBank	EPI_ISL_3741348
hCoV-19/Switzerland/GE-HUG-35091198/2021	OU595906.1	GenBank	EPI_ISL_3741454
hCoV-19/Switzerland/GE-HUG-35101888/2021	OU595929.1	GenBank	EPI_ISL_3741537
hCoV-19/Switzerland/GE-HUG-35116281/2021	OU621271.1	GenBank	EPI_ISL_3932650
hCoV-19/Switzerland/GE-HUG-35119929/2021	OU623703.1	GenBank	EPI_ISL_3932708
hCoV-19/Switzerland/GE-HUG-35120577/2021	OU623941.1	GenBank	EPI_ISL_3932683
hCoV-19/Switzerland/GE-HUG-35133396/2021	OU621267.1	GenBank	EPI_ISL_3932790
hCoV-19/Switzerland/GE-HUG-35152115/2021	OU623677.1	GenBank	EPI_ISL_3932849
hCoV-19/Switzerland/GE-HUG-35176805/2021	OU698623.1	GenBank	EPI_ISL_4077346
hCoV-19/Switzerland/GE-HUG-35177202/2021	OU621283.1	GenBank	EPI_ISL_3932921
hCoV-19/Switzerland/GE-HUG-35180479/2021	OU699722.1	GenBank	EPI_ISL_4077355
hCoV-19/Switzerland/GE-HUG-35190345/2021	OU698674.1	GenBank	EPI_ISL_4077365
hCoV-19/Switzerland/GE-HUG-35190354/2021	OU660719.1	GenBank	EPI_ISL_4077364
hCoV-19/Switzerland/GE-HUG-35190914/2021	OU698778.1	GenBank	EPI_ISL_4077383
hCoV-19/Switzerland/GE-HUG-35190969/2021	OU699455.1	GenBank	EPI_ISL_4077381
hCoV-19/Switzerland/GE-HUG-35191243/2021	OU699408.1	GenBank	EPI_ISL_4077372
hCoV-19/Switzerland/GE-HUG-35191320/2021	OU699299.1	GenBank	EPI_ISL_4077384
hCoV-19/Switzerland/GE-HUG-35194108/2021	OU700733.1	GenBank	EPI_ISL_4077345
hCoV-19/Switzerland/GE-HUG-35194268/2021	OU700698.1	GenBank	EPI_ISL_4077403
hCoV-19/Switzerland/GE-HUG-35195895/2021	OU698618.1	GenBank	EPI_ISL_4077413
hCoV-19/Switzerland/GE-HUG-35197480/2021	OU700387.1	GenBank	EPI_ISL_4077439
hCoV-19/Switzerland/GE-HUG-35197556/2021	OU698579.1	GenBank	EPI_ISL_4077429
hCoV-19/Switzerland/GE-HUG-35197700/2021	OU699339.1	GenBank	EPI_ISL_4077426
hCoV-19/Switzerland/GE-HUG-35208086/2021	OU698963.1	GenBank	EPI_ISL_4077460
hCoV-19/Switzerland/GE-HUG-35269675/2021	OU735687.1	GenBank	EPI_ISL_4274309
hCoV-19/Switzerland/GE-HUG-35271047/2021	OU736220.1	GenBank	EPI_ISL_4274331
hCoV-19/Switzerland/GE-HUG-35319847/2021	OU734956.1	GenBank	EPI_ISL_4274433
hCoV-19/Switzerland/GE-HUG-35338949/2021	OU744485.1	GenBank	EPI_ISL_4508062
hCoV-19/Switzerland/GE-HUG-35361767/2021	OU745129.1	GenBank	EPI_ISL_4508101
hCoV-19/Switzerland/GE-HUG-35367567/2021	OU745104.1	GenBank	EPI_ISL_4508103
hCoV-19/Switzerland/GE-HUG-35373863/2021	OU745118.1	GenBank	EPI_ISL_4508122
hCoV-19/Switzerland/GE-HUG-35375892/2021	OU745058.1	GenBank	EPI_ISL_4508121
hCoV-19/Switzerland/GE-HUG-35384786/2021	OU745049.1	GenBank	EPI_ISL_4508148
hCoV-19/Switzerland/GE-HUG-35387635/2021	OU745056.1	GenBank	EPI_ISL_4508145
hCoV-19/Switzerland/GE-HUG-35390141/2021	OU745051.1	GenBank	EPI_ISL_4508138
hCoV-19/Switzerland/GE-HUG-35395802/2021	OU745014.1	GenBank	EPI_ISL_4508160
hCoV-19/Switzerland/GL-ETHZ-490885/2021	OE997483.1	GenBank	EPI_ISL_1059647
hCoV-19/Switzerland/GR-ETHZ-340020/2020	OU185304.1	GenBank	EPI_ISL_1496540
hCoV-19/Switzerland/GR-ETHZ-350139/2020	OU185315.1	GenBank	EPI_ISL_1496537
hCoV-19/Switzerland/GR-ETHZ-390442/2020	OE997524.1	GenBank	EPI_ISL_729085
hCoV-19/Switzerland/GR-ETHZ-481333/2021	OE997673.1	GenBank	EPI_ISL_1059659
hCoV-19/Switzerland/GR-ETHZ-490728/2021	OE997671.1	GenBank	EPI_ISL_1059651
hCoV-19/Switzerland/GR-ETHZ-580384/2021	OU185428.1	GenBank	EPI_ISL_1750646
hCoV-19/Switzerland/JU-ETHZ-431022/2020	OE997728.1	GenBank	EPI_ISL_899559
hCoV-19/Switzerland/LU-DIA-011422433901/2021	OU754398.1	GenBank	EPI_ISL_3761836
hCoV-19/Switzerland/LU-DIA-011422438001/2021	OU754640.1	GenBank	EPI_ISL_3580630
hCoV-19/Switzerland/LU-DIA-011422439701/2021	OU754418.1	GenBank	EPI_ISL_3580179
hCoV-19/Switzerland/LU-DIA-011422441301/2021	OU754650.1	GenBank	EPI_ISL_3580705
hCoV-19/Switzerland/LU-DIA-011422885701/2021	OU754633.1	GenBank	EPI_ISL_3761841
hCoV-19/Switzerland/LU-DIA-011422886301/2021	OU754632.1	GenBank	EPI_ISL_3761846
hCoV-19/Switzerland/LU-DIA-011422886801/2021	OU755051.1	GenBank	EPI_ISL_3761851
hCoV-19/Switzerland/LU-DIA-011422888101/2021	OU755048.1	GenBank	EPI_ISL_3761859
hCoV-19/Switzerland/LU-DIA-011422888501/2021	OU755319.1	GenBank	EPI_ISL_3761862
hCoV-19/Switzerland/LU-DIA-011422889301/2021	OU754444.1	GenBank	EPI_ISL_3946215
hCoV-19/Switzerland/LU-DIA-011423481301/2021	OU754399.1	GenBank	EPI_ISL_3946225
hCoV-19/Switzerland/LU-DIA-011423484401/2021	OU754750.1	GenBank	EPI_ISL_3946251
hCoV-19/Switzerland/LU-ETHZ-340087/2020	OE997753.1	GenBank	EPI_ISL_721823
hCoV-19/Switzerland/LU-ETHZ-480913/2021	OE997891.1	GenBank	EPI_ISL_1002432
hCoV-19/Switzerland/LU-ETHZ-540635/2020	OU171896.1	GenBank	EPI_ISL_1654195
hCoV-19/Switzerland/LU-ETHZ-610007/2021	OU185659.1	GenBank	EPI_ISL_2212775
hCoV-19/Switzerland/LU-IFIK-6339-7969/2022	OV824609.1	GenBank	EPI_ISL_9599412
hCoV-19/Switzerland/NE-ETHZ-350076/2020	OU185674.1	GenBank	EPI_ISL_1496282
hCoV-19/Switzerland/NE-ETHZ-350194/2020	OE997944.1	GenBank	EPI_ISL_693843
hCoV-19/Switzerland/NE-ETHZ-431070/2020	OE998060.1	GenBank	EPI_ISL_899175
hCoV-19/Switzerland/NE-ETHZ-431288/2020	OE998065.1	GenBank	EPI_ISL_1004944
hCoV-19/Switzerland/NE-ETHZ-441074/2021	OE998081.1	GenBank	EPI_ISL_1004282
hCoV-19/Switzerland/NE-ETHZ-460187/2021	OE998136.1	GenBank	EPI_ISL_1002997
hCoV-19/Switzerland/NE-ETHZ-470740/2021	OE998163.1	GenBank	EPI_ISL_1003671
hCoV-19/Switzerland/NE-ETHZ-481128/2021	OE998179.1	GenBank	EPI_ISL_1130156
hCoV-19/Switzerland/NE-ETHZ-500075/2020	OE998228.1	GenBank	EPI_ISL_1119844
hCoV-19/Switzerland/NE-ETHZ-510344/2021	OE998324.1	GenBank	EPI_ISL_1195005
hCoV-19/Switzerland/NE-ETHZ-530195/2020	OU185723.1	GenBank	EPI_ISL_1360961
hCoV-19/Switzerland/NE-ETHZ-531726/2021	OU187851.1	GenBank	EPI_ISL_1360948
hCoV-19/Switzerland/NE-ETHZ-571019/2021	OU171962.1	GenBank	EPI_ISL_1659203
hCoV-19/Switzerland/NE-ETHZ-590551/2021	OU172931.1	GenBank	EPI_ISL_1914245
hCoV-19/Switzerland/NE-ETHZ-590841/2021	OU171966.1	GenBank	EPI_ISL_1914248
hCoV-19/Switzerland/NE-ETHZ-600886/2021	OU169683.1	GenBank	EPI_ISL_2019217
hCoV-19/Switzerland/OW-ETHZ-520109/2020	OE998373.1	GenBank	EPI_ISL_1260269
hCoV-19/Switzerland/SG-CLM-03024281/2021	OU342232.1	GenBank	EPI_ISL_1594306
hCoV-19/Switzerland/SG-CLM-07266007/2021	OU579985.1	GenBank	EPI_ISL_3570198
hCoV-19/Switzerland/SG-CLM-07267397/2021	OU579979.1	GenBank	EPI_ISL_3570203
hCoV-19/Switzerland/SG-CLM-07269018/2021	OU580004.1	GenBank	EPI_ISL_3570206
hCoV-19/Switzerland/SG-CLM-07269028/2021	OU579998.1	GenBank	EPI_ISL_3570209
hCoV-19/Switzerland/SG-CLM-07275725/2021	OU579993.1	GenBank	EPI_ISL_3570213
hCoV-19/Switzerland/SG-CLM-07306141/2021	OU578800.1	GenBank	EPI_ISL_3570233
hCoV-19/Switzerland/SG-CLM-08099076/2021	OU578764.1	GenBank	EPI_ISL_3570162
hCoV-19/Switzerland/SG-CLM-08199033/2021	OU592834.1	GenBank	EPI_ISL_3710308
hCoV-19/Switzerland/SG-CLM-08276083/2021	OU620417.1	GenBank	EPI_ISL_3907902
hCoV-19/Switzerland/SG-CLM-08309050/2021	OU687440.1	GenBank	EPI_ISL_4064766
hCoV-19/Switzerland/SG-CLM-08309097/2021	OU687724.1	GenBank	EPI_ISL_4064768
hCoV-19/Switzerland/SG-CLM-09036714/2021	OU684523.1	GenBank	EPI_ISL_4064799
hCoV-19/Switzerland/SG-CLM-09037238/2021	OU684516.1	GenBank	EPI_ISL_4064800
hCoV-19/Switzerland/SG-CLM-09136515/2021	OU736765.1	GenBank	EPI_ISL_4458707
hCoV-19/Switzerland/SG-ETHZ-380398/2020	OE998376.1	GenBank	EPI_ISL_721845
hCoV-19/Switzerland/SG-ETHZ-410901/2020	OE998403.1	GenBank	EPI_ISL_737816
hCoV-19/Switzerland/SG-ETHZ-431481/2020	OE998437.1	GenBank	EPI_ISL_1004765
hCoV-19/Switzerland/SG-ETHZ-450031/2021	OE998433.1	GenBank	EPI_ISL_899599
hCoV-19/Switzerland/SG-ETHZ-450033/2021	OE998436.1	GenBank	EPI_ISL_1130205
hCoV-19/Switzerland/SG-ETHZ-451540/2021	OE998452.1	GenBank	EPI_ISL_1130202
hCoV-19/Switzerland/SG-ETHZ-461186/2020	OE998480.1	GenBank	EPI_ISL_1259431
hCoV-19/Switzerland/SG-ETHZ-461200/2020	OE998487.1	GenBank	EPI_ISL_1259432
hCoV-19/Switzerland/SG-ETHZ-470115/2021	OE998502.1	GenBank	EPI_ISL_1003499
hCoV-19/Switzerland/SG-ETHZ-480048/2021	OE998506.1	GenBank	EPI_ISL_1003852
hCoV-19/Switzerland/SG-ETHZ-490440/2021	OE998523.1	GenBank	EPI_ISL_1130189
hCoV-19/Switzerland/SG-ETHZ-580392/2020	OU198490.1	GenBank	EPI_ISL_1750921
hCoV-19/Switzerland/SG-ETHZ-580400/2020	OU182589.1	GenBank	EPI_ISL_1750781
hCoV-19/Switzerland/SG-UZH-IMV-3ba4dac3/2021	OU576956.1	GenBank	EPI_ISL_3507636
hCoV-19/Switzerland/SG-UZH-IMV-3ba4de42/2021	OU576991.1	GenBank	EPI_ISL_3507667
hCoV-19/Switzerland/SG-UZH-IMV-3ba4e858/2021	OU622993.1	GenBank	EPI_ISL_3907984
hCoV-19/Switzerland/SG-UZH-IMV-3ba4f373/2021	OU685435.1	GenBank	EPI_ISL_4056306
hCoV-19/Switzerland/SH-ETHZ-331383/2020	OU188420.1	GenBank	EPI_ISL_1496569
hCoV-19/Switzerland/SH-ETHZ-33757517/2021	OU703196.1	GenBank	EPI_ISL_4236472
hCoV-19/Switzerland/SH-ETHZ-370463/2020	OE998580.1	GenBank	EPI_ISL_693962
hCoV-19/Switzerland/SH-ETHZ-380309/2020	OE998599.1	GenBank	EPI_ISL_721866
hCoV-19/Switzerland/SH-ETHZ-410241/2020	OE998600.1	GenBank	EPI_ISL_737772
hCoV-19/Switzerland/SH-ETHZ-410733/2020	OE998629.1	GenBank	EPI_ISL_737780
hCoV-19/Switzerland/SH-ETHZ-430318/2020	OE998672.1	GenBank	EPI_ISL_796472
hCoV-19/Switzerland/SH-ETHZ-430830/2020	OE998695.1	GenBank	EPI_ISL_899618
hCoV-19/Switzerland/SH-ETHZ-430935/2020	OE998696.1	GenBank	EPI_ISL_899622
hCoV-19/Switzerland/SH-ETHZ-430985/2020	OE998690.1	GenBank	EPI_ISL_899109
hCoV-19/Switzerland/SH-ETHZ-431020/2020	OE998723.1	GenBank	EPI_ISL_899624
hCoV-19/Switzerland/SH-ETHZ-431025/2020	OE998728.1	GenBank	EPI_ISL_899625
hCoV-19/Switzerland/SH-ETHZ-431077/2020	OE998703.1	GenBank	EPI_ISL_899170
hCoV-19/Switzerland/SH-ETHZ-431081/2020	OE998700.1	GenBank	EPI_ISL_899630
hCoV-19/Switzerland/SH-ETHZ-440036/2021	OE998718.1	GenBank	EPI_ISL_899632
hCoV-19/Switzerland/SH-ETHZ-440037/2021	OE998708.1	GenBank	EPI_ISL_899633
hCoV-19/Switzerland/SH-ETHZ-440566/2021	OE998706.1	GenBank	EPI_ISL_1004609
hCoV-19/Switzerland/SH-ETHZ-450610/2021	OE998747.1	GenBank	EPI_ISL_1002695
hCoV-19/Switzerland/SH-ETHZ-470311/2021	OE998816.1	GenBank	EPI_ISL_1003596
hCoV-19/Switzerland/SH-ETHZ-480967/2021	OE998880.1	GenBank	EPI_ISL_1002458
hCoV-19/Switzerland/SH-ETHZ-490531/2021	OE998904.1	GenBank	EPI_ISL_1130245
hCoV-19/Switzerland/SH-ETHZ-500241/2021	OE998920.1	GenBank	EPI_ISL_1120073
hCoV-19/Switzerland/SH-ETHZ-501087/2020	OE998937.1	GenBank	EPI_ISL_1119402
hCoV-19/Switzerland/SH-ETHZ-501324/2020	OE998952.1	GenBank	EPI_ISL_1119875
hCoV-19/Switzerland/SH-ETHZ-510564/2020	OU051017.1	GenBank	EPI_ISL_1260301
hCoV-19/Switzerland/SH-ETHZ-520692/2020	OU188479.1	GenBank	EPI_ISL_1408711
hCoV-19/Switzerland/SH-ETHZ-521459/2020	OU051037.1	GenBank	EPI_ISL_1260286
hCoV-19/Switzerland/SH-ETHZ-521461/2020	OU051043.1	GenBank	EPI_ISL_1260298
hCoV-19/Switzerland/SH-ETHZ-521473/2020	OU051036.1	GenBank	EPI_ISL_1259845
hCoV-19/Switzerland/SH-ETHZ-530179/2020	OU188502.1	GenBank	EPI_ISL_1361040
hCoV-19/Switzerland/SH-ETHZ-531424/2020	OU188566.1	GenBank	EPI_ISL_1361047
hCoV-19/Switzerland/SH-ETHZ-551294/2020	OU188652.1	GenBank	EPI_ISL_1496580
hCoV-19/Switzerland/SH-ETHZ-570078/2020	OU172044.1	GenBank	EPI_ISL_1658275
hCoV-19/Switzerland/SO-ETHZ-33748324/2021	OU702210.1	GenBank	EPI_ISL_4236523
hCoV-19/Switzerland/SO-ETHZ-360158/2020	OE998959.1	GenBank	EPI_ISL_693929
hCoV-19/Switzerland/SO-ETHZ-380285/2020	OE999018.1	GenBank	EPI_ISL_721876
hCoV-19/Switzerland/SO-ETHZ-400048/2020	OE999091.1	GenBank	EPI_ISL_729107
hCoV-19/Switzerland/SO-ETHZ-430113/2020	OE999303.1	GenBank	EPI_ISL_796495
hCoV-19/Switzerland/SO-ETHZ-430856/2020	OE999388.1	GenBank	EPI_ISL_899648
hCoV-19/Switzerland/SO-ETHZ-430914/2020	OE999400.1	GenBank	EPI_ISL_899661
hCoV-19/Switzerland/SO-ETHZ-431431/2020	OE999417.1	GenBank	EPI_ISL_1004849
hCoV-19/Switzerland/SO-ETHZ-431583/2020	OE999413.1	GenBank	EPI_ISL_1004730
hCoV-19/Switzerland/SO-ETHZ-431591/2020	OE999429.1	GenBank	EPI_ISL_1004729
hCoV-19/Switzerland/SO-ETHZ-440107/2021	OE999450.1	GenBank	EPI_ISL_899681
hCoV-19/Switzerland/SO-ETHZ-440409/2021	OE999488.1	GenBank	EPI_ISL_1004447
hCoV-19/Switzerland/SO-ETHZ-440754/2021	OE999518.1	GenBank	EPI_ISL_1004507
hCoV-19/Switzerland/SO-ETHZ-440886/2021	OE999539.1	GenBank	EPI_ISL_1004444
hCoV-19/Switzerland/SO-ETHZ-441104/2021	OE999556.1	GenBank	EPI_ISL_1004285
hCoV-19/Switzerland/SO-ETHZ-450139/2021	OE999581.1	GenBank	EPI_ISL_899723
hCoV-19/Switzerland/SO-ETHZ-450182/2021	OE999583.1	GenBank	EPI_ISL_1130295
hCoV-19/Switzerland/SO-ETHZ-450390/2021	OE999596.1	GenBank	EPI_ISL_1130478
hCoV-19/Switzerland/SO-ETHZ-450830/2021	OE999638.1	GenBank	EPI_ISL_1002650
hCoV-19/Switzerland/SO-ETHZ-450838/2021	OE999641.1	GenBank	EPI_ISL_1002637
hCoV-19/Switzerland/SO-ETHZ-450938/2021	OE999665.1	GenBank	EPI_ISL_1002707
hCoV-19/Switzerland/SO-ETHZ-451106/2021	OE999690.1	GenBank	EPI_ISL_1002831
hCoV-19/Switzerland/SO-ETHZ-451346/2021	OE999742.1	GenBank	EPI_ISL_899061
hCoV-19/Switzerland/SO-ETHZ-451518/2021	OE999711.1	GenBank	EPI_ISL_899752
hCoV-19/Switzerland/SO-ETHZ-451552/2021	OE999713.1	GenBank	EPI_ISL_899059
hCoV-19/Switzerland/SO-ETHZ-451665/2021	OE999729.1	GenBank	EPI_ISL_899757
hCoV-19/Switzerland/SO-ETHZ-460245/2021	OE999737.1	GenBank	EPI_ISL_1003261
hCoV-19/Switzerland/SO-ETHZ-470253/2021	OE999857.1	GenBank	EPI_ISL_1130459
hCoV-19/Switzerland/SO-ETHZ-471457/2021	OE999972.1	GenBank	EPI_ISL_1059729
hCoV-19/Switzerland/SO-ETHZ-480175/2021	OE999986.1	GenBank	EPI_ISL_1003890
hCoV-19/Switzerland/SO-ETHZ-480178/2021	OE999981.1	GenBank	EPI_ISL_1001871
hCoV-19/Switzerland/SO-ETHZ-480182/2021	OE999994.1	GenBank	EPI_ISL_1003891
hCoV-19/Switzerland/SO-ETHZ-480196/2021	OU000001.1	GenBank	EPI_ISL_1003885
hCoV-19/Switzerland/SO-ETHZ-480503/2021	OU000034.1	GenBank	EPI_ISL_1004071
hCoV-19/Switzerland/SO-ETHZ-481199/2021	OU000084.1	GenBank	EPI_ISL_1130285
hCoV-19/Switzerland/SO-ETHZ-481645/2021	OU000113.1	GenBank	EPI_ISL_1130298
hCoV-19/Switzerland/SO-ETHZ-490390/2021	OU000126.1	GenBank	EPI_ISL_1130383
hCoV-19/Switzerland/SO-ETHZ-490456/2021	OU000135.1	GenBank	EPI_ISL_1130350
hCoV-19/Switzerland/SO-ETHZ-490482/2021	OU000138.1	GenBank	EPI_ISL_1130434
hCoV-19/Switzerland/SO-ETHZ-500137/2020	OU000192.1	GenBank	EPI_ISL_1119932
hCoV-19/Switzerland/SO-ETHZ-500140/2020	OU000195.1	GenBank	EPI_ISL_1119927
hCoV-19/Switzerland/SO-ETHZ-500147/2020	OU000200.1	GenBank	EPI_ISL_1119936
hCoV-19/Switzerland/SO-ETHZ-500148/2020	OU000198.1	GenBank	EPI_ISL_1119937
hCoV-19/Switzerland/SO-ETHZ-500456/2021	OU000234.1	GenBank	EPI_ISL_1120101
hCoV-19/Switzerland/SO-ETHZ-500605/2021	OU000244.1	GenBank	EPI_ISL_1119982
hCoV-19/Switzerland/SO-ETHZ-500620/2021	OU000248.1	GenBank	EPI_ISL_1119407
hCoV-19/Switzerland/SO-ETHZ-500692/2021	OU000260.1	GenBank	EPI_ISL_1119984
hCoV-19/Switzerland/SO-ETHZ-500696/2021	OU000256.1	GenBank	EPI_ISL_1119983
hCoV-19/Switzerland/SO-ETHZ-501187/2020	OU000321.1	GenBank	EPI_ISL_1119451
hCoV-19/Switzerland/SO-ETHZ-510235/2021	OU000383.1	GenBank	EPI_ISL_1195027
hCoV-19/Switzerland/SO-ETHZ-510486/2021	OU000422.1	GenBank	EPI_ISL_1195038
hCoV-19/Switzerland/SO-ETHZ-510784/2020	OU000450.1	GenBank	EPI_ISL_1259846
hCoV-19/Switzerland/SO-ETHZ-520061/2020	OU000487.1	GenBank	EPI_ISL_1260358
hCoV-19/Switzerland/SO-ETHZ-520530/2020	OU188799.1	GenBank	EPI_ISL_1408488
hCoV-19/Switzerland/SO-ETHZ-520613/2020	OU188818.1	GenBank	EPI_ISL_1408791
hCoV-19/Switzerland/SO-ETHZ-520707/2020	OU188849.1	GenBank	EPI_ISL_1408803
hCoV-19/Switzerland/SO-ETHZ-521292/2020	OU000517.1	GenBank	EPI_ISL_1260366
hCoV-19/Switzerland/SO-ETHZ-521347/2020	OU000522.1	GenBank	EPI_ISL_1260333
hCoV-19/Switzerland/SO-ETHZ-521395/2020	OU000528.1	GenBank	EPI_ISL_1260372
hCoV-19/Switzerland/SO-ETHZ-521747/2020	OU000550.1	GenBank	EPI_ISL_1260402
hCoV-19/Switzerland/SO-ETHZ-530226/2020	OU188982.1	GenBank	EPI_ISL_1361095
hCoV-19/Switzerland/SO-ETHZ-530241/2020	OU188978.1	GenBank	EPI_ISL_1361082
hCoV-19/Switzerland/SO-ETHZ-530248/2020	OU188975.1	GenBank	EPI_ISL_1361144
hCoV-19/Switzerland/SO-ETHZ-531301/2020	OU189116.1	GenBank	EPI_ISL_1361121
hCoV-19/Switzerland/SO-ETHZ-531317/2020	OU189137.1	GenBank	EPI_ISL_1361178
hCoV-19/Switzerland/SO-ETHZ-531439/2020	OU189163.1	GenBank	EPI_ISL_1361086
hCoV-19/Switzerland/SO-ETHZ-531476/2020	OU189191.1	GenBank	EPI_ISL_1361115
hCoV-19/Switzerland/SO-ETHZ-531477/2020	OU189177.1	GenBank	EPI_ISL_1361180
hCoV-19/Switzerland/SO-ETHZ-540212/2021	OU189294.1	GenBank	EPI_ISL_1407586
hCoV-19/Switzerland/SO-ETHZ-540919/2020	OU189417.1	GenBank	EPI_ISL_1408739
hCoV-19/Switzerland/SO-ETHZ-550066/2020	OU189461.1	GenBank	EPI_ISL_1599079
hCoV-19/Switzerland/SO-ETHZ-550442/2020	OU189545.1	GenBank	EPI_ISL_1599076
hCoV-19/Switzerland/SO-ETHZ-550476/2020	OU189543.1	GenBank	EPI_ISL_1599031
hCoV-19/Switzerland/SO-ETHZ-550478/2020	OU189561.1	GenBank	EPI_ISL_1599084
hCoV-19/Switzerland/SO-ETHZ-550490/2020	OU189564.1	GenBank	EPI_ISL_1599025
hCoV-19/Switzerland/SO-ETHZ-550955/2020	OU189681.1	GenBank	EPI_ISL_1598784
hCoV-19/Switzerland/SO-ETHZ-560094/2020	OU172154.1	GenBank	EPI_ISL_1658413
hCoV-19/Switzerland/SO-ETHZ-560325/2021	OU172184.1	GenBank	EPI_ISL_1658295
hCoV-19/Switzerland/SO-ETHZ-560621/2020	OU189916.1	GenBank	EPI_ISL_1682790
hCoV-19/Switzerland/SO-ETHZ-570509/2020	OU172276.1	GenBank	EPI_ISL_1659394
hCoV-19/Switzerland/SO-ETHZ-571345/2020	OU172394.1	GenBank	EPI_ISL_1658706
hCoV-19/Switzerland/SO-ETHZ-580376/2021	OU190243.1	GenBank	EPI_ISL_1750511
hCoV-19/Switzerland/SO-ETHZ-580474/2020	OU190301.1	GenBank	EPI_ISL_1750835
hCoV-19/Switzerland/SO-ETHZ-580476/2020	OU190312.1	GenBank	EPI_ISL_1750825
hCoV-19/Switzerland/SO-ETHZ-580829/2020	OU190368.1	GenBank	EPI_ISL_1750767
hCoV-19/Switzerland/SO-ETHZ-580840/2020	OU190379.1	GenBank	null
hCoV-19/Switzerland/SO-ETHZ-591040/2021	OU172491.1	GenBank	EPI_ISL_1914265
hCoV-19/Switzerland/SO-ETHZ-601116/2021	OU190914.1	GenBank	EPI_ISL_2019112
hCoV-19/Switzerland/SO-SRO-500003_0472/2021	OU734764.1	GenBank	EPI_ISL_4412806
hCoV-19/Switzerland/SZ-ETHZ-340001/2020	OU191212.1	GenBank	EPI_ISL_1496623
hCoV-19/Switzerland/SZ-ETHZ-340144/2020	OU000559.1	GenBank	EPI_ISL_721900
hCoV-19/Switzerland/SZ-ETHZ-450679/2021	OU007036.1	GenBank	EPI_ISL_1002538
hCoV-19/Switzerland/SZ-ETHZ-450882/2021	OU007056.1	GenBank	EPI_ISL_1002724
hCoV-19/Switzerland/SZ-ETHZ-451135/2021	OU007057.1	GenBank	EPI_ISL_1002868
hCoV-19/Switzerland/SZ-ETHZ-480916/2021	OU007178.1	GenBank	EPI_ISL_1002446
hCoV-19/Switzerland/SZ-ETHZ-481093/2021	OU007181.1	GenBank	EPI_ISL_1002347
hCoV-19/Switzerland/SZ-ETHZ-481369/2021	OU007184.1	GenBank	EPI_ISL_1059708
hCoV-19/Switzerland/SZ-ETHZ-490361/2021	OU007204.1	GenBank	EPI_ISL_1130507
hCoV-19/Switzerland/SZ-ETHZ-530200/2020	OU191307.1	GenBank	EPI_ISL_1361217
hCoV-19/Switzerland/SZ-ETHZ-550013/2020	OU191359.1	GenBank	EPI_ISL_1598856
hCoV-19/Switzerland/SZ-ETHZ-580664/2020	OU191577.1	GenBank	EPI_ISL_1750691
hCoV-19/Switzerland/SZ-ETHZ-590865/2021	OU172609.1	GenBank	EPI_ISL_1913649
hCoV-19/Switzerland/TG-ETHZ-380304/2020	OU007277.1	GenBank	EPI_ISL_721905
hCoV-19/Switzerland/TG-ETHZ-420396/2020	OU007298.1	GenBank	EPI_ISL_1260446
hCoV-19/Switzerland/TG-ETHZ-440308/2021	OU007362.1	GenBank	EPI_ISL_899136
hCoV-19/Switzerland/TG-ETHZ-470316/2021	OU007427.1	GenBank	EPI_ISL_1003605
hCoV-19/Switzerland/TG-ETHZ-521249/2020	OU007511.1	GenBank	EPI_ISL_1260445
hCoV-19/Switzerland/TG-ETHZ-590997/2021	OU172740.1	GenBank	EPI_ISL_1913743
hCoV-19/Switzerland/TG-ETHZ-610170/2021	OU192451.1	GenBank	EPI_ISL_2212565
hCoV-19/Switzerland/TG-ETHZ-610172/2021	OU192450.1	GenBank	EPI_ISL_2212563
hCoV-19/Switzerland/TG-UZH-IMV-3ba4a26d/2021	OU267853.1	GenBank	EPI_ISL_2544253
hCoV-19/Switzerland/TG-UZH-IMV-3ba4de3b/2021	OU576939.1	GenBank	EPI_ISL_3507662
hCoV-19/Switzerland/TI-EOC-012_25978670/2021	OU351827.1	GenBank	EPI_ISL_2708977
hCoV-19/Switzerland/TI-EOC-022_26136636/2021	OU623058.1	GenBank	EPI_ISL_3856973
hCoV-19/Switzerland/TI-ETHZ-500949/2020	OU007641.1	GenBank	EPI_ISL_1119506
hCoV-19/Switzerland/TI-ETHZ-551560/2020	OU192675.1	GenBank	EPI_ISL_1496213
hCoV-19/Switzerland/TI-ETHZ-571066/2021	OU172778.1	GenBank	EPI_ISL_1659076
hCoV-19/Switzerland/TI-ETHZ-571067/2021	OU172777.1	GenBank	EPI_ISL_1659075
hCoV-19/Switzerland/TI-ETHZ-580112/2021	OU192770.1	GenBank	EPI_ISL_1750194
hCoV-19/Switzerland/TI-ETHZ-580491/2020	OU192803.1	GenBank	null
hCoV-19/Switzerland/TI-SYNLAB-LB21290520/2021	OU707533.1	GenBank	EPI_ISL_4241410
hCoV-19/Switzerland/TI-SYNLAB-LB21291874/2021	OU707570.1	GenBank	EPI_ISL_4241429
hCoV-19/Switzerland/TI-SYNLAB-LB21292573/2021	OU707569.1	GenBank	EPI_ISL_4241436
hCoV-19/Switzerland/TI-SYNLAB-LB21300710/2021	OU707468.1	GenBank	EPI_ISL_4241444
hCoV-19/Switzerland/TI-SYNLAB-LB21300822/2021	OU707499.1	GenBank	EPI_ISL_4241449
hCoV-19/Switzerland/TI-SYNLAB-LB21302490/2021	OU707473.1	GenBank	EPI_ISL_4241460
hCoV-19/Switzerland/TI-SYNLAB-LB21321809/2021	OU705960.1	GenBank	EPI_ISL_4241541
hCoV-19/Switzerland/TI-SYNLAB-LB21330007/2021	OU820027.1	GenBank	EPI_ISL_4241565
hCoV-19/Switzerland/TI-SYNLAB-LB21340342/2021	OU706068.1	GenBank	EPI_ISL_4241640
hCoV-19/Switzerland/TI-SYNLAB-LB21340790/2021	OU706136.1	GenBank	EPI_ISL_4241648
hCoV-19/Switzerland/TI-SYNLAB-LB21340888/2021	OU706077.1	GenBank	EPI_ISL_4241653
hCoV-19/Switzerland/TI-SYNLAB-LB21342458/2021	OU706221.1	GenBank	EPI_ISL_4241674
hCoV-19/Switzerland/TI-SYNLAB-LB21350173/2021	OU706185.1	GenBank	EPI_ISL_4241692
hCoV-19/Switzerland/TI-SYNLAB-LB21351097/2021	OU706055.1	GenBank	EPI_ISL_4241704
hCoV-19/Switzerland/TI-SYNLAB-LB21352174/2021	OU706229.1	GenBank	EPI_ISL_4241712
hCoV-19/Switzerland/TI-SYNLAB-LB21352436/2021	OU706063.1	GenBank	EPI_ISL_4241717
hCoV-19/Switzerland/TI-SYNLAB-LB21403823/2021	OU953636.1	GenBank	EPI_ISL_5769365
hCoV-19/Switzerland/TI-SYNLAB-LB21410883/2021	OU952253.1	GenBank	EPI_ISL_5769500
hCoV-19/Switzerland/TI-SYNLAB-LB21420076/2021	OU952621.1	GenBank	EPI_ISL_5769638
hCoV-19/Switzerland/un-ETHZ-25/2021	OU011851.1	GenBank	EPI_ISL_899137
hCoV-19/Switzerland/UN-ETHZ-420118/2020	OU007669.1	GenBank	EPI_ISL_1260602
hCoV-19/Switzerland/UN-ETHZ-520131/2020	OU007680.1	GenBank	EPI_ISL_1260599
hCoV-19/Switzerland/UN-ETHZ-671342/2021	OU846924.1	GenBank	EPI_ISL_4630726
hCoV-19/Switzerland/un-HUG-35092119/2021	OU595961.1	GenBank	EPI_ISL_3741512
hCoV-19/Switzerland/un-HUG-35121307/2021	OU623146.1	GenBank	EPI_ISL_3932593
hCoV-19/Switzerland/un-HUG-35122743/2021	OU621274.1	GenBank	EPI_ISL_3932595
hCoV-19/Switzerland/un-HUG-35126746/2021	OU624059.1	GenBank	EPI_ISL_3932598
hCoV-19/Switzerland/un-HUG-35138550/2021	OU623429.1	GenBank	EPI_ISL_3932605
hCoV-19/Switzerland/un-HUG-35138561/2021	OU623484.1	GenBank	EPI_ISL_3932607
hCoV-19/Switzerland/un-HUG-35138628/2021	OU623453.1	GenBank	EPI_ISL_3932610
hCoV-19/Switzerland/UR-ETHZ-470581/2021	OU007722.1	GenBank	EPI_ISL_1003526
hCoV-19/Switzerland/VD-CHUV-GEN6071/2021	OU577071.1	GenBank	EPI_ISL_3476038
hCoV-19/Switzerland/VD-CHUV-GEN6112/2021	OU576980.1	GenBank	EPI_ISL_3476030
hCoV-19/Switzerland/VD-CHUV-GEN6142/2021	OU576862.1	GenBank	EPI_ISL_3475903
hCoV-19/Switzerland/VD-CHUV-GEN6146/2021	OU576833.1	GenBank	EPI_ISL_3475910
hCoV-19/Switzerland/VD-CHUV-GEN6180/2021	OU576845.1	GenBank	EPI_ISL_3475966
hCoV-19/Switzerland/VD-CHUV-GEN6182/2021	OU576747.1	GenBank	EPI_ISL_3475967
hCoV-19/Switzerland/VD-CHUV-GEN6187/2021	OU576871.1	GenBank	EPI_ISL_3475974
hCoV-19/Switzerland/VD-CHUV-GEN6191/2021	OU576919.1	GenBank	EPI_ISL_3475979
hCoV-19/Switzerland/VD-CHUV-GEN6219/2021	OU576918.1	GenBank	EPI_ISL_3476023
hCoV-19/Switzerland/VD-CHUV-GEN6251/2021	OU594986.1	GenBank	EPI_ISL_3730497
hCoV-19/Switzerland/VD-CHUV-GEN6258/2021	OU595003.1	GenBank	EPI_ISL_3730504
hCoV-19/Switzerland/VD-CHUV-GEN6262/2021	OU595016.1	GenBank	EPI_ISL_3730508
hCoV-19/Switzerland/VD-CHUV-GEN6268/2021	OU595041.1	GenBank	EPI_ISL_3730513
hCoV-19/Switzerland/VD-CHUV-GEN6269/2021	OU595017.1	GenBank	EPI_ISL_3730514
hCoV-19/Switzerland/VD-CHUV-GEN6277/2021	OU595104.1	GenBank	EPI_ISL_3730522
hCoV-19/Switzerland/VD-CHUV-GEN6283/2021	OU595112.1	GenBank	EPI_ISL_3730528
hCoV-19/Switzerland/VD-CHUV-GEN6284/2021	OU595068.1	GenBank	EPI_ISL_3730529
hCoV-19/Switzerland/VD-CHUV-GEN6285/2021	OU594981.1	GenBank	EPI_ISL_3730530
hCoV-19/Switzerland/VD-CHUV-GEN6337/2021	OU595169.1	GenBank	EPI_ISL_3730622
hCoV-19/Switzerland/VD-CHUV-GEN6420/2021	OU620360.1	GenBank	EPI_ISL_3798044
hCoV-19/Switzerland/VD-CHUV-GEN6428/2021	OU620230.1	GenBank	EPI_ISL_3798052
hCoV-19/Switzerland/VD-CHUV-GEN6436/2021	OU620418.1	GenBank	EPI_ISL_3798060
hCoV-19/Switzerland/VD-CHUV-GEN6439/2021	OU620136.1	GenBank	EPI_ISL_3798063
hCoV-19/Switzerland/VD-CHUV-GEN6453/2021	OU620051.1	GenBank	EPI_ISL_3798076
hCoV-19/Switzerland/VD-CHUV-GEN6454/2021	OU620031.1	GenBank	EPI_ISL_3798077
hCoV-19/Switzerland/VD-CHUV-GEN6459/2021	OU620082.1	GenBank	EPI_ISL_3798082
hCoV-19/Switzerland/VD-CHUV-GEN6471/2021	OU620832.1	GenBank	EPI_ISL_3798094
hCoV-19/Switzerland/VD-CHUV-GEN6476/2021	OU620465.1	GenBank	EPI_ISL_3798099
hCoV-19/Switzerland/VD-CHUV-GEN6544/2021	OU621110.1	GenBank	EPI_ISL_3938793
hCoV-19/Switzerland/VD-CHUV-GEN6548/2021	OU618294.1	GenBank	EPI_ISL_3938796
hCoV-19/Switzerland/VD-CHUV-GEN6555/2021	OU621449.1	GenBank	EPI_ISL_3938803
hCoV-19/Switzerland/VD-CHUV-GEN6567/2021	OU616932.1	GenBank	EPI_ISL_3938815
hCoV-19/Switzerland/VD-CHUV-GEN6585/2021	OU620486.1	GenBank	EPI_ISL_3938833
hCoV-19/Switzerland/VD-CHUV-GEN6594/2021	OU620088.1	GenBank	EPI_ISL_3938841
hCoV-19/Switzerland/VD-CHUV-GEN6598/2021	OU620863.1	GenBank	EPI_ISL_3938845
hCoV-19/Switzerland/VD-CHUV-GEN6600/2021	OU620479.1	GenBank	EPI_ISL_3938847
hCoV-19/Switzerland/VD-CHUV-GEN6616/2021	OU620344.1	GenBank	EPI_ISL_3938863
hCoV-19/Switzerland/VD-CHUV-GEN6617/2021	OU620341.1	GenBank	EPI_ISL_3938864
hCoV-19/Switzerland/VD-CHUV-GEN6901/2021	OU736492.1	GenBank	EPI_ISL_4413112
hCoV-19/Switzerland/VD-CHUV-GEN6922/2021	OU735354.1	GenBank	EPI_ISL_4413134
hCoV-19/Switzerland/VD-CHUV-GEN6923/2021	OU736000.1	GenBank	EPI_ISL_4413135
hCoV-19/Switzerland/VD-CHUV-GEN7709/2021	OU953612.1	GenBank	EPI_ISL_5767478
hCoV-19/Switzerland/VD-CHUV-GEN7710/2021	OU952801.1	GenBank	EPI_ISL_5767481
hCoV-19/Switzerland/VD-CHUV-GEN7740/2021	OU952732.1	GenBank	EPI_ISL_5767567
hCoV-19/Switzerland/VD-CHUV-GEN7747/2021	OU953389.1	GenBank	EPI_ISL_5767579
hCoV-19/Switzerland/VD-CHUV-GEN7753/2021	OU953351.1	GenBank	EPI_ISL_5767597
hCoV-19/Switzerland/VD-CHUV-GEN7771/2021	OU953672.1	GenBank	EPI_ISL_5767661
hCoV-19/Switzerland/VD-CHUV-GEN8122/2021	OV060233.1	GenBank	EPI_ISL_6589415
hCoV-19/Switzerland/VD-DIA-021471722701/2021	OU754356.1	GenBank	EPI_ISL_3761882
hCoV-19/Switzerland/VD-DIA-021471760601/2021	OU755341.1	GenBank	EPI_ISL_3761884
hCoV-19/Switzerland/VD-DIA-241328824601/2021	OU754607.1	GenBank	EPI_ISL_3275653
hCoV-19/Switzerland/VD-ETHZ-320531/2020	OU007776.1	GenBank	EPI_ISL_737898
hCoV-19/Switzerland/VD-ETHZ-350212/2020	OU192968.1	GenBank	EPI_ISL_1496636
hCoV-19/Switzerland/VD-ETHZ-370455/2020	OU007815.1	GenBank	EPI_ISL_693956
hCoV-19/Switzerland/VD-ETHZ-430949/2020	OU007857.1	GenBank	EPI_ISL_899880
hCoV-19/Switzerland/VD-ETHZ-440088/2021	OU007866.1	GenBank	EPI_ISL_899882
hCoV-19/Switzerland/VD-ETHZ-441078/2021	OU007860.1	GenBank	EPI_ISL_1004317
hCoV-19/Switzerland/VD-ETHZ-451727/2021	OU007914.1	GenBank	EPI_ISL_899892
hCoV-19/Switzerland/VD-ETHZ-470040/2021	OU007998.1	GenBank	EPI_ISL_1003205
hCoV-19/Switzerland/VD-ETHZ-470564/2021	OU008023.1	GenBank	EPI_ISL_1130631
hCoV-19/Switzerland/VD-ETHZ-470565/2021	OU008020.1	GenBank	EPI_ISL_1130677
hCoV-19/Switzerland/VD-ETHZ-471327/2021	OU008035.1	GenBank	EPI_ISL_1059792
hCoV-19/Switzerland/VD-ETHZ-480396/2021	OU008066.1	GenBank	EPI_ISL_1004000
hCoV-19/Switzerland/VD-ETHZ-481573/2021	OU008109.1	GenBank	EPI_ISL_1059785
hCoV-19/Switzerland/VD-ETHZ-490053/2021	OU008111.1	GenBank	EPI_ISL_1130610
hCoV-19/Switzerland/VD-ETHZ-490407/2021	OU008137.1	GenBank	EPI_ISL_1130693
hCoV-19/Switzerland/VD-ETHZ-500099/2020	OU008151.1	GenBank	EPI_ISL_1119950
hCoV-19/Switzerland/VD-ETHZ-500939/2020	OU008222.1	GenBank	EPI_ISL_1119508
hCoV-19/Switzerland/VD-ETHZ-510441/2021	OU008255.1	GenBank	EPI_ISL_1195116
hCoV-19/Switzerland/VD-ETHZ-510906/2020	OU008281.1	GenBank	EPI_ISL_1259447
hCoV-19/Switzerland/VD-ETHZ-530718/2020	OU193266.1	GenBank	EPI_ISL_1361307
hCoV-19/Switzerland/VD-ETHZ-530725/2020	OU193271.1	GenBank	EPI_ISL_1361275
hCoV-19/Switzerland/VD-ETHZ-550410/2020	OU193630.1	GenBank	EPI_ISL_1599097
hCoV-19/Switzerland/VD-ETHZ-590306/2021	OU172906.1	GenBank	null
hCoV-19/Switzerland/VD-ETHZ-590649/2021	OU172925.1	GenBank	EPI_ISL_1913854
hCoV-19/Switzerland/VD-HUG-35109520/2021	OU623853.1	GenBank	EPI_ISL_3932969
hCoV-19/Switzerland/VS-DIA-031337365901/2021	OU754188.1	GenBank	EPI_ISL_3761877
hCoV-19/Switzerland/VS-ETHZ-320196/2020	OU008288.1	GenBank	EPI_ISL_737826
hCoV-19/Switzerland/VS-ETHZ-320401/2020	OU008301.1	GenBank	EPI_ISL_737832
hCoV-19/Switzerland/VS-ETHZ-320412/2020	OU008296.1	GenBank	EPI_ISL_737835
hCoV-19/Switzerland/VS-ETHZ-320586/2020	OU008298.1	GenBank	EPI_ISL_737837
hCoV-19/Switzerland/VS-ETHZ-340059/2020	OU194233.1	GenBank	EPI_ISL_1496647
hCoV-19/Switzerland/VS-ETHZ-340064/2020	OU194252.1	GenBank	EPI_ISL_1496653
hCoV-19/Switzerland/VS-ETHZ-340153/2020	OU008308.1	GenBank	EPI_ISL_721919
hCoV-19/Switzerland/VS-ETHZ-410246/2020	OU194279.1	GenBank	EPI_ISL_1407058
hCoV-19/Switzerland/VS-ETHZ-410737/2020	OU008378.1	GenBank	EPI_ISL_737865
hCoV-19/Switzerland/VS-ETHZ-450335/2021	OU008441.1	GenBank	EPI_ISL_1002835
hCoV-19/Switzerland/VS-ETHZ-470030/2021	OU008488.1	GenBank	EPI_ISL_1003283
hCoV-19/Switzerland/VS-ETHZ-470485/2021	OU008510.1	GenBank	EPI_ISL_1003537
hCoV-19/Switzerland/VS-ETHZ-480463/2021	OU008528.1	GenBank	EPI_ISL_1004086
hCoV-19/Switzerland/VS-ETHZ-481187/2021	OU008551.1	GenBank	EPI_ISL_1001835
hCoV-19/Switzerland/VS-ETHZ-500001/2020	OU008564.1	GenBank	EPI_ISL_1119519
hCoV-19/Switzerland/VS-ETHZ-501067/2020	OU008592.1	GenBank	EPI_ISL_1119708
hCoV-19/Switzerland/VS-ETHZ-570704/2021	OU172971.1	GenBank	EPI_ISL_1659199
hCoV-19/Switzerland/VS-ETHZ-580369/2021	OU194759.1	GenBank	EPI_ISL_1750670
hCoV-19/Switzerland/VS-ETHZ-580372/2021	OU194761.1	GenBank	EPI_ISL_1750671
hCoV-19/Switzerland/VS-ICH-2210722053/2021	OU592873.1	GenBank	EPI_ISL_3667065
hCoV-19/Switzerland/VS-ICH-2210726647/2021	OU592884.1	GenBank	EPI_ISL_3667087
hCoV-19/Switzerland/VS-ICH-2210726671/2021	OU592880.1	GenBank	EPI_ISL_3667088
hCoV-19/Switzerland/VS-ICH-2210802827/2021	OU595368.1	GenBank	EPI_ISL_3717293
hCoV-19/Switzerland/VS-ICH-2210804053/2021	OU595359.1	GenBank	EPI_ISL_3717290
hCoV-19/Switzerland/VS-ICH-2210819925/2021	OU595305.1	GenBank	EPI_ISL_3717391
hCoV-19/Switzerland/VS-ICH-2210831907/2021	OU621416.1	GenBank	EPI_ISL_3930895
hCoV-19/Switzerland/VS-ICH-2210836769/2021	OU721665.1	GenBank	EPI_ISL_4368844
hCoV-19/Switzerland/VS-ICH-2210838184/2021	OU721602.1	GenBank	EPI_ISL_4368908
hCoV-19/Switzerland/VS-ICH-2210838693/2021	OU721596.1	GenBank	EPI_ISL_4368878
hCoV-19/Switzerland/VS-ICH-2210840278/2021	OU721661.1	GenBank	EPI_ISL_4368921
hCoV-19/Switzerland/VS-ICH-2210841000/2021	OU721691.1	GenBank	EPI_ISL_4368917
hCoV-19/Switzerland/VS-ICH-2210847928/2021	OU621482.1	GenBank	EPI_ISL_3931066
hCoV-19/Switzerland/VS-ICH-2210849985/2021	OU618231.1	GenBank	EPI_ISL_3931089
hCoV-19/Switzerland/VS-ICH-2210850149/2021	OU617902.1	GenBank	EPI_ISL_3931057
hCoV-19/Switzerland/VS-ICH-2210850943/2021	OU618227.1	GenBank	EPI_ISL_3931086
hCoV-19/Switzerland/VS-ICH-2210851383/2021	OU618189.1	GenBank	EPI_ISL_3931078
hCoV-19/Switzerland/VS-ICH-2210851509/2021	OU617980.1	GenBank	EPI_ISL_3931092
hCoV-19/Switzerland/VS-ICH-2210857945/2021	OU619022.1	GenBank	EPI_ISL_3931110
hCoV-19/Switzerland/VS-ICH-2210859012/2021	OU703618.1	GenBank	EPI_ISL_4249788
hCoV-19/Switzerland/VS-ICH-2210861424/2021	OU703539.1	GenBank	EPI_ISL_4249657
hCoV-19/Switzerland/VS-ICH-2210865265/2021	OU703432.1	GenBank	EPI_ISL_4249711
hCoV-19/Switzerland/VS-ICH-2210867696/2021	OU703351.1	GenBank	EPI_ISL_4249773
hCoV-19/Switzerland/VS-ICH-2210911952/2021	OU721613.1	GenBank	EPI_ISL_4368709
hCoV-19/Switzerland/VS-ICH-2211037412/2021	OU952584.1	GenBank	EPI_ISL_5767036
hCoV-19/Switzerland/VS-ICH-2211038817/2021	OU952369.1	GenBank	EPI_ISL_5767035
hCoV-19/Switzerland/VS-ICH-2211043457/2021	OU953356.1	GenBank	EPI_ISL_5767105
hCoV-19/Switzerland/ZH-ETHZ-130006/2020	OU008650.1	GenBank	EPI_ISL_467002
hCoV-19/Switzerland/ZH-ETHZ-150029/2020	OU008665.1	GenBank	EPI_ISL_483661
hCoV-19/Switzerland/ZH-ETHZ-150034/2020	OU008667.1	GenBank	EPI_ISL_483662
hCoV-19/Switzerland/ZH-ETHZ-150040/2020	OU008660.1	GenBank	EPI_ISL_483665
hCoV-19/Switzerland/ZH-ETHZ-331382/2020	OU195034.1	GenBank	EPI_ISL_1496289
hCoV-19/Switzerland/ZH-ETHZ-33912346/2021	OU745009.1	GenBank	EPI_ISL_4487802
hCoV-19/Switzerland/ZH-ETHZ-33913490/2021	OU745350.1	GenBank	EPI_ISL_4487881
hCoV-19/Switzerland/ZH-ETHZ-340003/2020	OU195050.1	GenBank	EPI_ISL_1496673
hCoV-19/Switzerland/ZH-ETHZ-340146/2020	OU008700.1	GenBank	EPI_ISL_721936
hCoV-19/Switzerland/ZH-ETHZ-380368/2020	OU008779.1	GenBank	EPI_ISL_721950
hCoV-19/Switzerland/ZH-ETHZ-380369/2020	OU008793.1	GenBank	EPI_ISL_721951
hCoV-19/Switzerland/ZH-ETHZ-390318/2020	OU008828.1	GenBank	EPI_ISL_721965
hCoV-19/Switzerland/ZH-ETHZ-410093/2020	OU008916.1	GenBank	EPI_ISL_737915
hCoV-19/Switzerland/ZH-ETHZ-410896/2020	OU008951.1	GenBank	EPI_ISL_737925
hCoV-19/Switzerland/ZH-ETHZ-420257/2020	OU009014.1	GenBank	EPI_ISL_1260528
hCoV-19/Switzerland/ZH-ETHZ-420434/2020	OU009057.1	GenBank	EPI_ISL_1260482
hCoV-19/Switzerland/ZH-ETHZ-430188/2020	OU009132.1	GenBank	EPI_ISL_796603
hCoV-19/Switzerland/ZH-ETHZ-430494/2020	OU009149.1	GenBank	EPI_ISL_796638
hCoV-19/Switzerland/ZH-ETHZ-430745/2020	OU009203.1	GenBank	EPI_ISL_1130830
hCoV-19/Switzerland/ZH-ETHZ-430759/2020	OU009205.1	GenBank	EPI_ISL_796634
hCoV-19/Switzerland/ZH-ETHZ-430838/2020	OU009226.1	GenBank	EPI_ISL_899925
hCoV-19/Switzerland/ZH-ETHZ-430839/2020	OU009231.1	GenBank	EPI_ISL_899926
hCoV-19/Switzerland/ZH-ETHZ-430873/2020	OU009234.1	GenBank	EPI_ISL_899931
hCoV-19/Switzerland/ZH-ETHZ-430937/2020	OU009251.1	GenBank	EPI_ISL_899938
hCoV-19/Switzerland/ZH-ETHZ-430979/2020	OU009247.1	GenBank	EPI_ISL_899939
hCoV-19/Switzerland/ZH-ETHZ-431023/2020	OU009256.1	GenBank	EPI_ISL_899947
hCoV-19/Switzerland/ZH-ETHZ-431085/2020	OU009272.1	GenBank	EPI_ISL_899957
hCoV-19/Switzerland/ZH-ETHZ-431087/2020	OU009266.1	GenBank	EPI_ISL_899959
hCoV-19/Switzerland/ZH-ETHZ-431144/2020	OU009288.1	GenBank	EPI_ISL_899970
hCoV-19/Switzerland/ZH-ETHZ-431529/2020	OU009349.1	GenBank	EPI_ISL_1004785
hCoV-19/Switzerland/ZH-ETHZ-440123/2021	OU009357.1	GenBank	EPI_ISL_899977
hCoV-19/Switzerland/ZH-ETHZ-440124/2021	OU009356.1	GenBank	EPI_ISL_899978
hCoV-19/Switzerland/ZH-ETHZ-440453/2021	OU009413.1	GenBank	EPI_ISL_1004683
hCoV-19/Switzerland/ZH-ETHZ-440458/2021	OU009406.1	GenBank	EPI_ISL_1004684
hCoV-19/Switzerland/ZH-ETHZ-440487/2021	OU009422.1	GenBank	EPI_ISL_1004690
hCoV-19/Switzerland/ZH-ETHZ-441021/2021	OU009500.1	GenBank	EPI_ISL_1004370
hCoV-19/Switzerland/ZH-ETHZ-441108/2021	OU009501.1	GenBank	EPI_ISL_1004303
hCoV-19/Switzerland/ZH-ETHZ-450478/2021	OU009537.1	GenBank	EPI_ISL_900021
hCoV-19/Switzerland/ZH-ETHZ-450494/2021	OU009538.1	GenBank	EPI_ISL_900022
hCoV-19/Switzerland/ZH-ETHZ-450517/2021	OU009548.1	GenBank	EPI_ISL_1001883
hCoV-19/Switzerland/ZH-ETHZ-450525/2021	OU009545.1	GenBank	EPI_ISL_1002561
hCoV-19/Switzerland/ZH-ETHZ-450637/2021	OU009569.1	GenBank	EPI_ISL_1002559
hCoV-19/Switzerland/ZH-ETHZ-450682/2021	OU009584.1	GenBank	EPI_ISL_1002563
hCoV-19/Switzerland/ZH-ETHZ-450717/2021	OU009586.1	GenBank	EPI_ISL_1002588
hCoV-19/Switzerland/ZH-ETHZ-450956/2021	OU009628.1	GenBank	EPI_ISL_1002743
hCoV-19/Switzerland/ZH-ETHZ-451133/2021	OU009630.1	GenBank	EPI_ISL_1002875
hCoV-19/Switzerland/ZH-ETHZ-451295/2021	OU009640.1	GenBank	EPI_ISL_900023
hCoV-19/Switzerland/ZH-ETHZ-460259/2021	OU009703.1	GenBank	EPI_ISL_1003215
hCoV-19/Switzerland/ZH-ETHZ-460265/2021	OU009696.1	GenBank	EPI_ISL_1003229
hCoV-19/Switzerland/ZH-ETHZ-460320/2021	OU009720.1	GenBank	EPI_ISL_1003359
hCoV-19/Switzerland/ZH-ETHZ-461509/2021	OU009915.1	GenBank	EPI_ISL_1059799
hCoV-19/Switzerland/ZH-ETHZ-470487/2021	OU009978.1	GenBank	EPI_ISL_1003551
hCoV-19/Switzerland/ZH-ETHZ-470604/2021	OU009985.1	GenBank	EPI_ISL_1003568
hCoV-19/Switzerland/ZH-ETHZ-470794/2021	OU010019.1	GenBank	EPI_ISL_1131048
hCoV-19/Switzerland/ZH-ETHZ-471146/2021	OU010092.1	GenBank	EPI_ISL_1001855
hCoV-19/Switzerland/ZH-ETHZ-471249/2021	OU010107.1	GenBank	EPI_ISL_1059874
hCoV-19/Switzerland/ZH-ETHZ-471254/2021	OU010117.1	GenBank	EPI_ISL_1059854
hCoV-19/Switzerland/ZH-ETHZ-471259/2021	OU010112.1	GenBank	EPI_ISL_1059858
hCoV-19/Switzerland/ZH-ETHZ-471311/2021	OU010122.1	GenBank	EPI_ISL_1059867
hCoV-19/Switzerland/ZH-ETHZ-471334/2021	OU010139.1	GenBank	EPI_ISL_1059803
hCoV-19/Switzerland/ZH-ETHZ-480233/2021	OU010180.1	GenBank	EPI_ISL_1003923
hCoV-19/Switzerland/ZH-ETHZ-480433/2021	OU010298.1	GenBank	EPI_ISL_1004016
hCoV-19/Switzerland/ZH-ETHZ-480840/2021	OU010590.1	GenBank	EPI_ISL_1002396
hCoV-19/Switzerland/ZH-ETHZ-480845/2021	OU010605.1	GenBank	EPI_ISL_1002401
hCoV-19/Switzerland/ZH-ETHZ-481112/2021	OU010724.1	GenBank	EPI_ISL_1004022
hCoV-19/Switzerland/ZH-ETHZ-481159/2021	OU010797.1	GenBank	EPI_ISL_1004123
hCoV-19/Switzerland/ZH-ETHZ-481250/2021	OU010894.1	GenBank	EPI_ISL_1130879
hCoV-19/Switzerland/ZH-ETHZ-481298/2021	OU010916.1	GenBank	EPI_ISL_1130806
hCoV-19/Switzerland/ZH-ETHZ-481397/2021	OU010983.1	GenBank	EPI_ISL_1059861
hCoV-19/Switzerland/ZH-ETHZ-481576/2021	OU011092.1	GenBank	EPI_ISL_1059841
hCoV-19/Switzerland/ZH-ETHZ-481672/2021	OU011140.1	GenBank	EPI_ISL_1131107
hCoV-19/Switzerland/ZH-ETHZ-490353/2021	OU011231.1	GenBank	EPI_ISL_1130917
hCoV-19/Switzerland/ZH-ETHZ-490395/2021	OU011282.1	GenBank	EPI_ISL_1131041
hCoV-19/Switzerland/ZH-ETHZ-490396/2021	OU011280.1	GenBank	EPI_ISL_1131108
hCoV-19/Switzerland/ZH-ETHZ-490534/2021	OU011335.1	GenBank	EPI_ISL_1130869
hCoV-19/Switzerland/ZH-ETHZ-490647/2021	OU011367.1	GenBank	EPI_ISL_1059852
hCoV-19/Switzerland/ZH-ETHZ-490839/2021	OU011466.1	GenBank	EPI_ISL_1059893
hCoV-19/Switzerland/ZH-ETHZ-500289/2021	OU011558.1	GenBank	EPI_ISL_1120055
hCoV-19/Switzerland/ZH-ETHZ-500388/2021	OU011563.1	GenBank	EPI_ISL_1119431
hCoV-19/Switzerland/ZH-ETHZ-500707/2021	OU011590.1	GenBank	EPI_ISL_1119357
hCoV-19/Switzerland/ZH-ETHZ-500772/2021	OU011587.1	GenBank	EPI_ISL_1120090
hCoV-19/Switzerland/ZH-ETHZ-501617/2020	OU011658.1	GenBank	EPI_ISL_1119902
hCoV-19/Switzerland/ZH-ETHZ-510462/2021	OU011702.1	GenBank	EPI_ISL_1195176
hCoV-19/Switzerland/ZH-ETHZ-510507/2020	OU011705.1	GenBank	EPI_ISL_1260558
hCoV-19/Switzerland/ZH-ETHZ-510709/2020	OU011739.1	GenBank	EPI_ISL_1259461
hCoV-19/Switzerland/ZH-ETHZ-510778/2020	OU011754.1	GenBank	EPI_ISL_1259827
hCoV-19/Switzerland/ZH-ETHZ-520637/2020	OU195457.1	GenBank	EPI_ISL_1408853
hCoV-19/Switzerland/ZH-ETHZ-520790/2020	OU195503.1	GenBank	EPI_ISL_1408373
hCoV-19/Switzerland/ZH-ETHZ-520898/2020	OU195541.1	GenBank	EPI_ISL_1408864
hCoV-19/Switzerland/ZH-ETHZ-521237/2020	OU011787.1	GenBank	EPI_ISL_1260533
hCoV-19/Switzerland/ZH-ETHZ-521273/2020	OU011791.1	GenBank	EPI_ISL_1260574
hCoV-19/Switzerland/ZH-ETHZ-521380/2020	OU011823.1	GenBank	EPI_ISL_1260584
hCoV-19/Switzerland/ZH-ETHZ-521706/2021	OU195733.1	GenBank	EPI_ISL_1361439
hCoV-19/Switzerland/ZH-ETHZ-530211/2020	OU195820.1	GenBank	EPI_ISL_1361469
hCoV-19/Switzerland/ZH-ETHZ-530322/2021	OU195886.1	GenBank	EPI_ISL_1361446
hCoV-19/Switzerland/ZH-ETHZ-530328/2021	OU195887.1	GenBank	EPI_ISL_1361507
hCoV-19/Switzerland/ZH-ETHZ-531662/2021	OU196327.1	GenBank	EPI_ISL_1361396
hCoV-19/Switzerland/ZH-ETHZ-550597/2020	OU196853.1	GenBank	EPI_ISL_1599100
hCoV-19/Switzerland/ZH-ETHZ-551246/2020	OU197089.1	GenBank	EPI_ISL_1599133
hCoV-19/Switzerland/ZH-ETHZ-551252/2020	OU197105.1	GenBank	EPI_ISL_1599118
hCoV-19/Switzerland/ZH-ETHZ-551366/2020	OU197187.1	GenBank	EPI_ISL_1496708
hCoV-19/Switzerland/ZH-ETHZ-560443/2020	OU197340.1	GenBank	EPI_ISL_1682994
hCoV-19/Switzerland/ZH-ETHZ-560545/2020	OU197405.1	GenBank	EPI_ISL_1682918
hCoV-19/Switzerland/ZH-ETHZ-560633/2020	OU197430.1	GenBank	EPI_ISL_1682980
hCoV-19/Switzerland/ZH-ETHZ-560634/2020	OU197433.1	GenBank	EPI_ISL_1682942
hCoV-19/Switzerland/ZH-ETHZ-560650/2020	OU197440.1	GenBank	EPI_ISL_1682963
hCoV-19/Switzerland/ZH-ETHZ-560654/2020	OU197454.1	GenBank	EPI_ISL_1682970
hCoV-19/Switzerland/ZH-ETHZ-570009/2020	OU173094.1	GenBank	EPI_ISL_1658431
hCoV-19/Switzerland/ZH-ETHZ-570457/2020	OU173139.1	GenBank	EPI_ISL_1659426
hCoV-19/Switzerland/ZH-ETHZ-571213/2020	OU173297.1	GenBank	EPI_ISL_1659456
hCoV-19/Switzerland/ZH-ETHZ-590547/2021	OU173435.1	GenBank	EPI_ISL_1913584
hCoV-19/Switzerland/ZH-ETHZ-600125/2021	OU198957.1	GenBank	EPI_ISL_2017207
hCoV-19/Switzerland/ZH-ETHZ-600150/2021	OU198993.1	GenBank	EPI_ISL_2017168
hCoV-19/Switzerland/ZH-ETHZ-600258/2021	OU199043.1	GenBank	EPI_ISL_2017206
hCoV-19/Switzerland/ZH-ETHZ-600639/2021	OU199290.1	GenBank	EPI_ISL_2019016
hCoV-19/Switzerland/ZH-ETHZ-670446/2021	OU959088.1	GenBank	EPI_ISL_5656612
hCoV-19/Switzerland/ZH-ETHZ-670540/2021	OU702664.1	GenBank	EPI_ISL_4236722
hCoV-19/Switzerland/ZH-ETHZ-670748/2021	OU702347.1	GenBank	EPI_ISL_4234753
hCoV-19/Switzerland/ZH-UZH-IMV-3ba47aeb/2021	OU042631.2	GenBank	EPI_ISL_2020326
hCoV-19/Switzerland/ZH-UZH-IMV-3ba4e497/2021	OU592923.1	GenBank	EPI_ISL_3710472
hCoV-19/Switzerland/ZH-UZH-IMV-3ba4e538/2021	OU592962.1	GenBank	EPI_ISL_3710481
hCoV-19/Switzerland/ZH-UZH-IMV-3ba4e7fb/2021	OU622986.1	GenBank	EPI_ISL_3907980
hCoV-19/Switzerland/ZH-UZH-IMV-3ba4e7fc/2021	OU622805.1	GenBank	EPI_ISL_3907981
hCoV-19/Switzerland/ZH-UZH-IMV-3ba4fa08/2021	OU703494.1	GenBank	EPI_ISL_4236850
hCoV-19/Switzerland/ZH-UZH-IMV-45ba603a/2021	OU703435.1	GenBank	EPI_ISL_4236845
hCoV-19_Switzerland_149-0641-BE_2020_isolate	LR963296.1	GenBank	EPI_ISL_574790
hCoV-19-Finland-1/2020	MZ934691.1	GenBank	EPI_ISL_407079
hCoV-19-USA-MT-BHDH-3903/2020	MW796205.1	GenBank	EPI_ISL_900702
hCoV-19-USA-MT-BHDH-4133/2020	MW796208.1	GenBank	EPI_ISL_900705
hCoV-19/South Korea/JIHE(WGS)-140110/2021	OQ130451.1	GenBank	EPI_ISL_16271931
hCoV-19/South Korea/JIHE(WGS)-259110/2021	OQ130497.1	GenBank	EPI_ISL_16271944
hCoV-19/South Korea/JIHE(WGS)-274581/2021	OQ130499.1	GenBank	EPI_ISL_16271945
hCoV-19/South Korea/JIHE(WGS)-391050/2022	OQ130506.1	GenBank	EPI_ISL_16271951
hCoV-19/South Korea/JIHE(WGS)-419/2020	OQ121787.1	GenBank	EPI_ISL_16271926
hCoV-19/South Korea/JIHE(WGS)-429402/2022	OQ130543.1	GenBank	EPI_ISL_16271962
hCoV-19/South Korea/JIHE(WGS)-430/2020	OQ121786.1	GenBank	EPI_ISL_16271927
hCoV-19/South Korea/JIHE(WGS)-430101/2022	OQ130565.1	GenBank	EPI_ISL_16271964
hCoV-19/South Korea/JIHE(WGS)-431284/2022	OQ130569.1	GenBank	EPI_ISL_16272772
hCoV-19/South Korea/JIHE(WGS)-431439/2022	OQ130570.1	GenBank	EPI_ISL_16272773
hCoV-19/South Korea/JIHE(WGS)-431763/2022	OQ130573.1	GenBank	EPI_ISL_16272776
hCoV-19/South Korea/JIHE(WGS)-434366/2022	OQ130724.1	GenBank	EPI_ISL_16272788
hCoV-19/South Korea/JIHE(WGS)-435235/2022	OQ130723.1	GenBank	EPI_ISL_16272789
